# Supplementary material for: An AI‐assisted integrated, scalable, single‐cell phenomic‐transcriptomic platform to elucidate intratumor heterogeneity against immune response
Source: Bioeng Transl Med. 2024 Jan 2;9(2):e10628. doi: 10.1002/btm2.10628 (PMC10905538; doi:10.1002/btm2.10628)
Supplement: Supplementary file 2 — TABLE S2. Filtered, normalized, logarithmized, single cell library expression data related to Figure 4. This data set contains data for 1247 individual single cell libraries expressing 16,383 genes. [file BTM2-9-e10628-s003.xlsx]

## Sheet: Supplementary Material - Data S
	TSPAN6	DPM1	SCYL3	C1orf112	FGR	CFH	FUCA2	GCLC	NFYA	STPG1	NIPAL3	LAS1L	SEMA3F	ANKIB1	CYP51A1	KRIT1	RAD52	MYH16	BAD	LAP3	HS3ST1	AOC1	WNT16	HECW1	MAD1L1	LASP1	SNX11	M6PR	KLHL13	CYP26B1	ICA1	DBNDD1	ALS2	CASP10	CFLAR	TFPI	NDUFAF7	RBM5	MTMR7	SLC7A2	ARF5	SARM1	POLDIP2	PLXND1	AK2	CD38	FKBP4	KDM1A	RBM6
RHH2176	2	0	0	0	0	0	2	0	5	0	0	0	0	0	0	2	1	0	0	3	1	0	0	0	0	0	1	3	0	0	0	0	1	0	1	0	0	0	0	0	2	0	1	0	0	0	0	0	0
RHH2177	7	1	0	0	0	2	3	13	2	0	15	5	0	1	37	7	0	0	0	2	2	0	0	0	0	1.12	0	1	0	1	0	0	3	11	0	0	7	1	0	0	1	0	0	0	16	0	0	6	5
RHH2178	132	50	36	0	0	60	0	406	0	3	27	50	0	18	53	177	0	24	1	58	11	0	0	5	0	0	0	9	1	0	0	0	0	0	4	0	0	0	0	0	7	36	3	0	84	0	40	0	64
RHH2179	58	24	4	4	0	0	0	65	1	7	20	3	0	52	111	6	4	0	0	31	0	0	0	0	0	7	0	14	0	0	0	0	14	0	0	0	0	9	0	0	3	0	1	0	7	0	7	7	17
RHH2180	11	24	0	2	0	27	7	104	0	7	10	22	0	55	125	8	0	0	1	24	0	0	16	0	0	14.53	4	36	0	1	0	0	84	10	8	0	0	1	0	0	2	0	1.82	0	33	0	0	38	5
RHH2181	115	40	0	0	0	0	7	0	0	0	49	62	0	0	54	2	0	0	0	30	5	0	0	0	0	207.28	0	41	0	0	0	0	125	0	26	24	0	0	0	0	3	0	2	0	66	0	1.09	16	33
RHH2182	2	3	0	9	0	2	0	22	1	0	7	0	0	12	57	0	0	0	0	16	0	0	0	0	0	15	0	0	0	2	0	0	7	2	0	9	1	16	0	0	3	0	1.63	0	8	0	1	6	9
RHH2183	13	3	0	0	0	0	0	0	0	0	0	23	0	0	1	0	8	0	0	21	0	0	0	0	0	0	15	4	0	6	0	0	33	0	7	0	3	16	0	0	0	0	2	0	7	0	5.47	8	22
RHH2184	27	4	0	0	0	0	63.73	107	0	2	34	1	1	13	20	0	8	0	0	14	0	0	0	0	0	4.47	0	12	0	1	0	0	16	0	3	0	29	0	0	0	1	0	0	0	32	0	10.56	5	1
RHH2185	1	1	0	0	0	0	41	0	0	0	76	40	0	4	69	1	9	0	0	6	2	0	0	0	4	0	1	53	1	0	0	0	0	0	0	0	1	1	0	0	10	0	36	0	13	0	1	3	19
RHH2186	30	20	0	0	0	0	0	40	13	1	1	14	0	0	135	0	1	0	0	15	3	0	0	1	2	1.05	0	8	0	0	0	0	0	0	1	0	40	1	0	0	4	0	19.46	0	14	0	2	26	1
RHH2187	7	10	6	3	0	20	2	61	1	1	8	2	1	28	722	33	6	0	0	2	12	0	0	0	0	3.35	5	7	3	0	0	0	13	2	3	0	1	15	0	0	2	3.23	6	0	11	0	5	47	22
RHH2188	24	9	0	0	0	2	1	132.52	8	0	13	6	0	63	446	7	2	0	0	27	0	0	4	0	0	34	0	8	0	2	0	0	23	6	1	0	0	19	0	0	0	0	7	0	17	0	0	13	5
RHH2189	423	50	0	201	0	51	12	253	0	0	0	3	0	0	315	124.97	0	0	0	95	10	0	0	0	0	0	95	2	33	0	0	0	0	3	4	0	0	0	0	15	56	1	2	0	8	0	0	245	7
RHH2190	92	32	2.45	17.55	0	26	0	187	0	0	7	2	0	2	140	3	0	0	0	5	2	0	0	1	1	4.47	1	39	104	0	0	0	14	0	13	12	0	24	0	0	1	0	6.98	0	10	0	0	48	19
RHH2191	107	24	0	93	0	0	0	31	1	0	78	5	0	0	20	0	0	0	0	3	0	0	0	84	0	7.82	0	36	0	0	0	0	17	0	0	0	34	306	0	0	0	0	7	0	132	0	10.95	64	8
RHH2192	34	39	26	0	0	0	130.57	0	2	25	11	8	0	0	92	2	0	0	0	11	6	0	0	0	0	11.18	0	46	26	0	0	0	38	0	8	43	0	0	0	0	6	0	29	0	110	0	17.39	17	18
RHH2193	14	4	0	0	0	0	2	40	1	0	1	4	0	2	330	2	2	0	2	5	0	1	0	0	2	2	2	3	9	0	0	0	0	3	6	0	0	6	0	0	1	0	4.85	0	5	0	1	7	14
RHH2194	13	15	1	0	0	2	0	10	0	2	21	0	0	4	205	9	1	0	0	21	0	0	1	0	2	16	0	3	7	0	0	0	10	0	0	0	0	6	0	0	2	0	0	0	3	0	4	7	10
RHH2195	104	41	0	23	0	48	14	305	1	4	22	4	0	4	333	11	45	0	3	107	29	0	0	0	0	40.23	1	36	60	0	0	0	170	2	0	22	17	2	0	0	8	0	9.87	0	69	0	5	55	0
RHH2196	1	91	0	0	0	0	0	434	6	95	2	0	0	516	835	29	87	4	2	530	8	0	0	0	0	452.53	0	29	0	0	0	0	0	882	32	0	18.84	23	0	0	0	0	0	0	624	0	0	3	494
RHH2197	103	46	7	2	0	72	5	83	10	1	124	0	0	52	342	3	16	0	0	14	19	0	0	8	0	3.35	0	43	15	2	0	0	12	1	11	0	7	62	0	0	5	0	13.69	0	63	0	0	39	5
RHH2198	28	9	0	12	0	24	1	136	16	0	14	1	0	64	221	2	0	0	0	16	2	0	0	0	0	31	0	1	0	0	0	0	0	0	1	4	1	10	0	0	0	0	2.02	0	8	0	0	20	21
RHH2199	126	74	1.02	39.98	0	4	57	193	8	0	46	24	0	17	519	12	7	6	0	61	1	0	0	0	4	25.7	0	36	0	0	0	0	49	6	0	2	22.44	46	0	0	1	0	1	0	44	0	13	84	23
RHH2200	50	28	0	6	0	75	2	93	0	1	97	36	0	173	125	24	0	0	3	26	2	0	0	0	0	274	0	109	133	18	0	0	0	56	43	148	21.54	1	0	0	0	0	45	0	29	0	0	7	10
RHH2201	0	0	1	0	0	1	0	8	1	0	0	0	0	1	2	0	1	0	0	3	0	0	0	0	0	0	0	0	0	0	0	0	1	1	1	0	0	3	0	0	0	0	0	0	0	0	0	5	2
RHH2202	164	104	181	0	0	23	0	274	7	1	6	191	0	63	164	105	1	0	3	340	45	0	0	38	9	0	3	32	0	0	0	0	0	1	1	1	133	322	0	0	0	0	0	0	131	0	9.85	112	160
RHH2203	100	98	0	155	0	0	3	264	0	5	32	203	0	106	820	29	34	0	0	75	26	0	0	0	0	23.47	0	26	10	0	0	0	0	2	49	0	20	28	0	0	14	0	1	0	155	0	6	67	52
RHH2204	156	187	0	83	0	5	0	22	0	0	1	28	0	288	201	59	0	0	0	63	0	0	0	0	0	89	0	44	19	17	0	0	14	0	31	0	1.17	74.81	0	0	52	0	49	0	29	0	7.41	75	158
RHH2205	13	105	0	0	0	0	0	1	0	12	47	94	0	188	136	32	5	0	0	210	0	0	0	0	3	48.17	0	3	8	0	0	0	38	0	53	60	4	20	0	0	0	0	62.33	0	159	0	0	8	70
RHH2206	8	8	0	0	0	0	10.19	0	0	0	54	33	0	105	481	0	0	0	0	140	0	0	0	0	0	5.59	0	16	1	0	0	0	0	0	39	0	0	202	0	0	4	6.42	5	0	8	0	43	0	10
RHH2207	109	244	0	103	0	2	11	99	0	7	1	40	0	188	82	18	0	0	0	70	0	0	0	5	0	45.82	0	57	113	23	0	0	0	16	60	0	42	12	0	0	0	0	39	0	195	0	3.28	34	34
RHH2208	318	114	0	9	0	1	68.95	1	0	2	74	48	0	271	217	76	42	0	5	43	46	0	0	0	0	0	0	155	2	0	0	0	44	0	40	52	5	74	0	0	6	0	233	0	85	0	0	111	0
RHH2209	6	9	0	1	0	0	9	426	9	14	19	315	0	27	335	540	224	0	5	2	13	0	22	0	13	0	0	228	0	1	0	0	0	0	32	0	34	0	0	0	0	0	6	0	315	0	98.55	47	0
RHH2210	16	110	0	0	0	214	21	72	38	0	50	136	0	554	295	104.24	0	0	0	29	0	0	0	0	0	1	0	343	0	0	0	0	1	0	0	0	0	102	0	0	64	0	0	0	98	0	52	0	45
RHH2211	841	248	0	0	0	2	48	2	1	0	179	193	0	96	122	256	3	0	0	641	11	0	0	0	0	246	0	281	0	0	0	0	487	8	6	77	79.74	109	0	0	1	0	0	0	128	0	41	179	34
RHH2212	1	26	74	0	0	19	123	24	5	4	28	58	0	131	396	75	15	0	6	271	3	0	0	2.08	16	148.72	18	29	451	102	0	0	1	0	0	2	0	337	0	0	165	0	24	0	183	0	0	88	47
RHH2213	338	123	35	3	0	67	5	527	110	3	100	97	0	4	218	1	24	0	0	139	4	0	33	0	0	136.35	0	119	171	0	0	0	45	19	63	0	0	188	0	0	18	0	182.47	0	54	0	2.74	60	67
RHH2214	161	112	1.33	9.67	0	0	69	2	0	44	149	78	0	1	172	12	17	0	0	223	40	0	7	0	0	11.18	0	96	21	0	0	0	1	3	1	0	0	1	0	0	0	0	238	0	82	0	13.14	18	0
RHH2215	2	197	0	0	0	930	5	1924	0	9	28	38	0	475	304	276	0	0	0	723	0	0	21	0	0	140.82	719	305	0	0	0	0	536	28	80	26	0.72	6	5	0	0	0	44	0	73	0	30	527	88
RHH2216	13	4	0	0	0	98	7	126	2	0	97	2	0	95	100	121.46	36	0	1	97	3	0	0	0	0	115	0	59	2	0	0	0	32	0	0	0	0	59	0	0	12	0	8.63	0	31	0	0	65	52
RHH2217	2	28	1	1	0	0	1	7	0	15	19	32	0	61	317	4	8	0	0	27	0	12	0	0	6	10.99	2	54	0	0	0	0	0	0	5	0	0	29	0	0	0	0	42	0	88	0	4	40	20
RHH2218	34	20	0	0	0	0	0	815	2	0	0	25	0	67	316	153.46	22	0	6	407	71	0	0	0	0	3.35	0	19	14	11	0	0	10	0	41	0	187	1	0	0	113	0	13	0	204	0	0	0	118
RHH2219	12	33	0	4	0	0	5	234	3	1	59	134	0	0	266	179.66	11	0	0	107	4	0	0	0	8	97.7	88	33	0	0	0	0	0	3	12	0	124	180	0	0	0	0	8.23	0	20	0	1	100	91
RHH2220	7	26	6	3	0	36	12	77	6	0	28	0	0	12	723	9	1	0	0	31	5	0	0	17	0	3.24	0	25	1	0	0	0	21	11	2	0	15	5	0	0	2	0	9.76	0	14	1	0	17	10
RHH2221	212	153	0	134	0	0	1	0	0	0	41	37	0	46	109	115	58	0	0	0	0	0	0	0	0	27	125	2	0	0	0	0	1	2	45	0	3.54	12	0	0	1	0	1	0	162	0	4	65	49
RHH2222	105	27	0	0	0	0	0	458	0	0	79	78	0	414	365	9	1	0	0	72	0	0	1	0	0	2	5	18	0	0	0	0	0	1	34	0	0	120	0	0	11	0	2.17	0	98	0	0	622	77
RHH2223	133	49	18	14	0	12	30	378	9	34	79	9	0	88	456	39.73	3	0	0	42	18	0	6	0	0	55.17	54	25	1	0	0	0	0	0	2	0	22	15	0	0	10	0	5.52	0	96	0	12	14	37
RHH2224	71	51	0	0	0	0	1	73	23	0	46	30	0	113	392	1	0	0	2	4	14	0	0	0	4	13.41	0	6	44	0	0	0	28	0	0	0	2	14	0	0	13	0	3	0	16	0	2	12	31
RHH2225	31	109	91.81	29.19	0	0	8	0	1	0	82	48	0	33	110	6	51	0	5	193	0	0	0	0	0	15.65	0	182	0	0	0	0	0	2	0	0	1	9	0	0	3	0	43.39	0	90	0	0	0	123
RHH2226	2	5	1	8	1	2	0	33	0	2	5	11	2	8	5	0	1	0	4	11	4	0	1	1	6	2	0	8	0	1	2	2	1	1	3	0	2	23	1	0	6	5	1	2	4	0	2	5	4
RHH2227	5	25	8.86	3.14	0	107	2	40	0	0	44	0	0	19	521	78	6	0	0	47	11	0	25	0	1	4	3	52	10	1	0	0	44	3	1	0	1	66	0	0	0	0	32.54	0	4	0	1	2	13
RHH2228	331	59	0	0	0	0	7	293	1	8	0	12	0	527	233	4	2	0	0	178	30	0	0	0	0	31.29	10	12	3	1	0	0	27	79	0	0	0	0	0	0	0	0	7.31	0	93	0	0	17	10
RHH2229	18	42	9	0	0	113	14	146	0	0	76	8	0	199	387	3	23	0	0	222	1	0	0	0	8	154.88	80	29	92	0	0	0	132	9	90	0	19	84	0	0	17	0.8	208	0	155	0	0	127	18
RHH2230	83	46	62.82	8.18	0	26	1	328	0	0	78	19	0	190	227	5	0	0	1	6	27	0	0	0	0	11.18	109	78	0	0	0	0	136	5	15	0	1	0	0	0	51	0	44	0	67	0	2	123	19
RHH2231	107	0	0	0	0	0	0	796	13	0	2646	0	0	0	43	13	4	0	0	1	0	0	0	0	0	0	377	14.87	0	0	0	0	2	0	0	0	326	180	0	0	0	0	12	0	1	0	22.99	0	359
RHH2232	3	42	0	6	0	0	79	186	8	0	76	9	0	24	93	3	8	0	4	28	2	0	0	0	2	64	0	14	28	16	0	0	47	0	0	0	0	2	0	0	16	0	4.25	0	55	0	2	17	32
RHH2233	183	41	0	2	0	408	77	716	0	0	299	115	0	0	397	34.7	0	0	5	261	0	0	0	0	2	131	144	272	95	0	0	0	0	0	9	0	104	0	0	0	39	0	0	0	59	0	26.28	17	9
RHH2234	12	328	0	50	0	0	225	2	1	1	226	204	4	30	751	95	1	0	2	112	1	0	0	0	0	67	0	262	14	0	0	0	1	0	0	114	0	304	0	0	33	0	139	0	73	0	8	0	177
RHH2235	76	134	0	1	0	0	0	125	0	0	67	104	0	140	825	81.77	32	0	0	11	15	0	0	0	1	10.94	0	4	37	21	0	0	0	1	25	0	33	17	0	0	4	0	10	0	1	0	44	5	49
RHH2236	27	55	1.15	3.85	0	32	25	131	56	1	31	45	0	43	503	4.76	0	0	0	199	12	0	3	0	0	24.59	0	21	2	0	0	0	26	11	24	0	17	29	0	0	20	0	7.67	0	50	0	3.28	23	22
RHH2237	4	156	17.6	88.4	0	46	68	321.05	6	0	64	79	0	72	473	34	26	0	0	25	0	0	0	0	1	0	27	0	6	14	0	0	0	24	39	0	1	83	0	0	17	0	41	0	36	0	7.66	77	48
RHH2238	20	24	0	28	0	23	5	24	1	0	52	41	0	52	464	12	6	0	3	18	3	0	3	0	0	2	12	7	14	0	0	0	5	8	0	15	13	16	0	0	4	0	2.56	0	32	0	1	13	3
RHH2239	42	327	0	0	0	13	0	407	13	52	3	136	0	137	188	416	16	0	0	256	5	0	0	0	1	73.76	0	85	62	5	0	0	0	0	0	38	1	0	0	0	3	0	0	0	198	0	0	128	2
RHH2240	52	3	0	8	0	2	12	82	1	0	2	2	0	26	118	8	19	0	1	58	0	0	0	0	0	0	0	2	5	2	0	0	2	11	5	0	0	0	0	0	3	0	1.27	0	14	0	1	3	30
RHH2241	34	12	6.58	24.42	0	1	9	42	0	0	31	0	1	9	415	21	0	0	0	37	2	0	0	0	4	16	50	0	3	0	0	0	11	5	4	0	23	2	0	0	13	0	4	0	19	0	0	19	12
RHH2242	0	10	53.2	34.8	0	38	2	110	0	1	88	29	0	114	133	2	15	0	0	69	16	0	41	0	5	15	0	22	14	0	0	0	18	1	23	2	38	50	0	0	0	0	204	0	13	0	0	65	1
RHH2243	368	236	145	0	0	32	2	706	0	0	0	262	40	3	252	2	0	0	13	1	3	0	0	79	0	0	0	4	0	0	0	0	0	103	0	0	0	0	0	0	129	0	0	0	41	0	115	365	345
RHH2244	1	190	0	0	0	0	164	88	17	7	0	0	0	13	77	1	43	0	0	2	0	0	6	0	0	7.72	0	0	0	0	0	0	328	0	0	0	0	1	0	0	0	0	6.39	0	73	0	0	39	160
RHH2245	15	126	22	0	0	24	0	55	2	0	115	0	0	134	267	2	4	0	0	303	0	0	0	0	0	41	2	11	22	0	0	0	0	30	53	7	31	74	0	0	21	0	0	0	100	0	0	31	2
RHH2246	63	44	5	0	0	35	1	84	16	1	42	5	0	5	396	11.66	0	0	1	37	26	7	0	0	0	1	13	16	8	1	0	0	0	6	11	27	23	53	0	0	2	0	56.63	0	18	0	3	5	49
RHH2247	175	131	0	28	0	39	28.81	340	119	0	24	21	0	149	250	38.3	33	0	0	134	53	0	0	0	1	274	48	162	0	9	0	0	1	0	1	0	0	30	0	0	1	0	0	0	329	0	114.93	188	15
RHH2248	159	2	10	0	0	118	48	67	1	0	0	1	0	33	24	0	11	0	2	3	1	0	0	0	0	72	6	26	7	0	0	4	0	4	28	0	14	48	0	0	1	0	0	0	59	0	4.25	28	60
RHH2249	87	112	0	28	0	85	63	306	1	0	12	78	0	190	153	0	0	0	4	27	10	0	0	0	10	80	60	64	0	0	0	0	1	0	0	0	0	184.6	0	0	5	0	36	0	84	0	0	0	4.4
RHH2250	206	44	0	0	0	138	23	314	1	12	202	61	0	111	94	124	0	0	4	21	0	0	4	0	0	49	25	3	0	0	0	1	191	13	11	0	0	144	0	0	41	0	130.12	0	80	0	24.09	27	0
RHH2251	1	10	0	0	0	1	32	94	1	0	189	141	0	221	125	2	1	0	0	535	2	0	0	0	0	373	139	10	251	0	0	0	416	99	58	0	95	0	0	0	0	0	1.66	0	124	0	107	93	141
RHH2252	29	425	0	386	0	197	0	159	1	0	123	46	0	227	196	207	3	0	0	342	4	0	0	0	1	50.29	0	176.86	227	63	0	0	116	0	84	0	2	133	0	0	0	0	10.88	0	204	0	9.85	101	0
RHH2253	112	296	0	0	0	11	7	34	5	12	0	3	0	9	76	16	101	0	0	176	37	0	0	0	0	0	0	30	3	3	0	0	2	0	1	1	12	6	0	0	2.52	0	95.8	0	57	0	0	83	1
RHH2254	121	43	0	44	0	65	61	108	0	0	138	9	1	134	120	3	2	0	0	13	23	0	10	0	0	1.12	55	40	0	4	0	0	0	0	8	0	0	16	0	0	0	0	11	0	43	0	3	45	2
RHH2255	1255	193	60	0	0	0	0	844	1	0	56	0	0	26	552	18	166	0	0	563	7	0	0	0	0	1.12	0	130	1167	0	0	0	0	0	98	0	0	517	0	0	1	0	10.6	0	115	0	65.7	34	0
RHH2256	0	1	0	1	0	0	0	4	0	1	0	1	0	0	11	1	0	0	0	0	0	0	0	0	0	0	3	1	2	0	0	0	0	0	0	0	0	2	0	0	0	0	0	0	1	0	0	1	1
RHH2257	13	13	5.19	12.81	0	5	5	3	5	0	2	9	0	27	52	1	3	0	0	18	0	0	0	0	1	15.41	20	3.5	0	1	0	0	0	0	3	0	4	3	0	0	2	0	2	0	19	0	0	0	20
RHH2258	3	11	0	3	0	17	0	37	0	0	8	1	0	4	187	2	2	0	0	10	0	0	0	0	0	2	2	1	8	0	0	0	8	0	3	0	3	0	0	0	1	0	1	0	9	0	0	13	7
RHH2259	0	5	0	259	0	0	58.54	440	0	0	43	0	0	1	200	16	9	0	0	63	9	0	0	0	0	5	4	48.51	141	0	0	0	197	1	6	0	0	110	0	0	10.09	16.57	1	0	84	0	2	66	86
RHH2260	38	106	33.93	27.07	0	1	0	147	39	0	12	3	0	0	109	18	11	0	0	27	14	0	3	0	0	10	32	0	13	1	0	0	0	3	14	0	1	60	5	0	0	0	1	0	7	0	8	43	11
RHH2261	108	8	125	0	0	0	4	405	0	0	23	0	0	87	116	19	7	0	0	0	0	0	0	0	0	65	0	7	154	0	0	0	0	19	0	0	39	0	0	0	0	0	1	0	10	0	5	99	7
RHH2262	0	3	0	13	0	23	1	50	0	2	3	0	1	34	37	36	2	0	0	12	0	0	0	0	0	21	13	17	6	2	0	0	9	0	3	0	16	10	0	0	12	0	2	0	1	0	7.66	6	12
RHH2263	64	62	8	9	0	1	0	103	10	0	118	8	0	0	28	44	0	0	0	42	0	0	0	0	0	165	0	14	0	0	0	0	30	1	0	0	0	34	0	0	0	0	2	0	15	0	0	30	2
RHH2264	0	0	0	0	0	0	0	0	0	3	2	0	0	1	0	2	0	0	0	0	0	0	0	0	0	0	0	0	0	0	0	0	0	0	0	0	0	0	0	0	0	0	1.34	0	3	0	0	0	1
RHH2265	0	8	0	0	0	2	0	2	0	3	0	4	0	2	5	1	0	0	0	8	0	0	0	0	0	2.24	0	6	0	0	0	0	1	1	1	0	2	9	0	0	1	0	4	0	7	0	1	0	0
RHH2266	150	0	34.75	4.25	0	429	40	405	3	0	19	0	0	0	73	0	0	0	0	101	1	0	0	0	0	2	0	251	2	0	0	0	0	1	0	118	1.6	3	0	0	5	0	8.7	0	42	0	0	0	80
RHH2267	89	42	7.26	67.74	0	0	0	4	0	16	30	33	0	18	68	12	2	0	0	0	0	0	0	5	0	34.06	17	40	3	0	0	0	38	1	0	0	10	12	0	0	0	0	0	0	0	0	0	2	45
RHH2268	181	172	0	0	0	0	7	91	0	0	0	2	0	91	176	20.21	0	0	1	8	0	0	0	0	0	94	0	155	56	0	0	0	27	2	0	0	0	4	0	0	0	0	39.08	0	153	0	11	0	2
RHH2269	528	19	0	0	0	16	0	340	0	0	3	30	0	167	79	181	0	0	0	20	29	0	0	0	1	6	0	30	0	1	0	0	104	4	3	0	19	0	0	0	0	0	0	0	103	0	0	31	0
RHH2270	0	0	0	0	0	0	0	0	0	0	0	1	0	0	0	0	0	0	0	0	0	0	0	0	0	0	0	0	0	0	0	0	0	0	0	0	0	0	0	0	0	0	0	0	0	0	0	2	0
RHH2271	3	13	0	0	0	34	48	19	0	0	0	7	0	0	8	0	0	0	0	11	0	0	0	0	0	89.41	0	3	70	0	0	0	0	0	0	0	38	0	0	0	0	0	3	0	88	0	32	0	0
RHH2272	3	0	0	1	0	0	13	0	1	1	1	0	0	0	0	0	0	0	0	1	0	0	0	0	0	0	0	2	0	0	0	0	0	0	2	0	0	6	0	0	0	0	2	0	0	0	0	0	10
RHH2273	27	7	8.16	54.84	0	0	38	0	2	0	10	2	0	0	18	0	2	0	0	21	1	0	0	0	0	2	0	57	0	0	0	0	0	1	24	0	0	18	0	0	0	0	5	0	64	0	0	9	91
RHH2274	48	22	0	19	0	0	13	0	7	0	46	12	0	10	151	9	14	0	0	23	0	0	0	0	1	17.88	0	36	17	0	0	0	6	0	0	4	8	36	0	0	1	0	6.77	0	51	0	1	1	122
[truncated: 5,000 more columns]
