# Supplementary material for: An AI‐assisted integrated, scalable, single‐cell phenomic‐transcriptomic platform to elucidate intratumor heterogeneity against immune response
Source: Bioeng Transl Med. 2024 Jan 2;9(2):e10628. doi: 10.1002/btm2.10628 (PMC10905538; doi:10.1002/btm2.10628)
Supplement: Supplementary file 3 — TABLE S3. Raw data set of outputs from R‐CNN2 related to Table 1 and Figure 3. This data set contains the results of the analysis of all 10 HNSCC cell lines' cell trap interaction data over the 24 hr on‐chip cell trapping experiments in excel spreadsheet format. The data set contains information regarding the trap number, the time of cell death event (hrs), the status of each trap after 24 hr (1 = death event occurred, 2 = no mediated cell death event), the population to which the trap belonged to (i.e., the E:T ratio). [file BTM2-9-e10628-s005.xlsx]

## Sheet: Cell Line 2 - HN120M
Cell Line 2 - HN120M (Exp 1)
Combined Data					Immune Cell Only Population:							Tumor Cell Only Population							1:1 Ratio Population							2:1 Ratio Population							3:1 Ratio Population
Trap ID	Cell Death Times	Status	Group		Trap ID	Cell Death Times	Status	Group	Survivability	Timepoints		Trap ID	Cell Death Times	Status	Group	Survivability	Timepoints		Trap ID	Cell Death Times	Status	Group	Survivability	Timepoints		Trap ID	Cell Death Times	Status	Group	Survivability	Timepoints		Trap ID	Cell Death Times	Status	Group	Survivability	Timepoints
49	24	2	Single Immune Cell Population, 100.00% (n = 9)		49	24	2	Single Immune Cell Population, 100.00% (n = 9)	1	24		15	24	2	Single Tumor Cell Population, 81.82% (n = 33)	1	6.33333		1	24	2	1:1 Ratio Population, 83.00% (n = 400)	1	1.33333		21	24	2	2:1 Ratio Population, 83.81% (n = 105)	1	4.33333		6	24	2	3:1 Ratio Population, 90.62%(n = 32)	1	9.33333
187	24	2	Single Immune Cell Population, 100.00% (n = 9)		187	24	2	Single Immune Cell Population, 100.00% (n = 9)	1	24		26	24	2	Single Tumor Cell Population, 81.82% (n = 33)	0.969697	6.33333		3	24	2	1:1 Ratio Population, 83.00% (n = 400)	0.9975	1.33333		46	24	2	2:1 Ratio Population, 83.81% (n = 105)	0.990476	4.33333		33	24	2	3:1 Ratio Population, 90.62%(n = 32)	0.96875	9.33333
205	24	2	Single Immune Cell Population, 100.00% (n = 9)		205	24	2	Single Immune Cell Population, 100.00% (n = 9)				53	24	2	Single Tumor Cell Population, 81.82% (n = 33)	0.939394	7.66667		8	24	2	1:1 Ratio Population, 83.00% (n = 400)	0.995	2.66667		50	24	2	2:1 Ratio Population, 83.81% (n = 105)	0.980952	8		88	24	2	3:1 Ratio Population, 90.62%(n = 32)	0.9375	16.3333
292	24	2	Single Immune Cell Population, 100.00% (n = 9)		292	24	2	Single Immune Cell Population, 100.00% (n = 9)				60	24	2	Single Tumor Cell Population, 81.82% (n = 33)	0.909091	10		9	6.66667	1	1:1 Ratio Population, 83.00% (n = 400)	0.9925	3.66667		62	24	2	2:1 Ratio Population, 83.81% (n = 105)	0.971429	11.3333		127	24	2	3:1 Ratio Population, 90.62%(n = 32)	0.90625	21.6667
307	24	2	Single Immune Cell Population, 100.00% (n = 9)		307	24	2	Single Immune Cell Population, 100.00% (n = 9)				69	24	2	Single Tumor Cell Population, 81.82% (n = 33)	0.878788	13.6667		11	24	2	1:1 Ratio Population, 83.00% (n = 400)	0.985	5		71	21.3333	1	2:1 Ratio Population, 83.81% (n = 105)	0.961905	14		146	24	2	3:1 Ratio Population, 90.62%(n = 32)	0.90625	24
331	24	2	Single Immune Cell Population, 100.00% (n = 9)		331	24	2	Single Immune Cell Population, 100.00% (n = 9)				132	24	2	Single Tumor Cell Population, 81.82% (n = 33)	0.848485	20.3333		12	24	2	1:1 Ratio Population, 83.00% (n = 400)	0.9825	5.33333		81	24	2	2:1 Ratio Population, 83.81% (n = 105)	0.952381	16		185	24	2	3:1 Ratio Population, 90.62%(n = 32)
392	24	2	Single Immune Cell Population, 100.00% (n = 9)		392	24	2	Single Immune Cell Population, 100.00% (n = 9)				138	24	2	Single Tumor Cell Population, 81.82% (n = 33)	0.818182	20.6667		13	24	2	1:1 Ratio Population, 83.00% (n = 400)	0.97	6.66667		85	24	2	2:1 Ratio Population, 83.81% (n = 105)	0.942857	16.3333		202	21.6667	1	3:1 Ratio Population, 90.62%(n = 32)
442	24	2	Single Immune Cell Population, 100.00% (n = 9)		442	24	2	Single Immune Cell Population, 100.00% (n = 9)				158	24	2	Single Tumor Cell Population, 81.82% (n = 33)	0.818182	24		14	24	2	1:1 Ratio Population, 83.00% (n = 400)	0.9675	7		87	17.6667	1	2:1 Ratio Population, 83.81% (n = 105)	0.933333	17		233	24	2	3:1 Ratio Population, 90.62%(n = 32)
569	24	2	Single Immune Cell Population, 100.00% (n = 9)		569	24	2	Single Immune Cell Population, 100.00% (n = 9)				159	13.6667	1	Single Tumor Cell Population, 81.82% (n = 33)				16	24	2	1:1 Ratio Population, 83.00% (n = 400)	0.965	7.33333		89	18	1	2:1 Ratio Population, 83.81% (n = 105)	0.92381	17.3333		251	24	2	3:1 Ratio Population, 90.62%(n = 32)
15	24	2	Single Tumor Cell Population, 81.82% (n = 33)									215	24	2	Single Tumor Cell Population, 81.82% (n = 33)				20	24	2	1:1 Ratio Population, 83.00% (n = 400)	0.9625	7.66667		92	24	2	2:1 Ratio Population, 83.81% (n = 105)	0.914286	17.6667		253	24	2	3:1 Ratio Population, 90.62%(n = 32)
26	24	2	Single Tumor Cell Population, 81.82% (n = 33)									216	24	2	Single Tumor Cell Population, 81.82% (n = 33)				22	24	2	1:1 Ratio Population, 83.00% (n = 400)	0.9575	8		98	19	1	2:1 Ratio Population, 83.81% (n = 105)	0.895238	18		262	24	2	3:1 Ratio Population, 90.62%(n = 32)
53	24	2	Single Tumor Cell Population, 81.82% (n = 33)									229	24	2	Single Tumor Cell Population, 81.82% (n = 33)				23	24	2	1:1 Ratio Population, 83.00% (n = 400)	0.9425	9		109	24	2	2:1 Ratio Population, 83.81% (n = 105)	0.885714	19		279	24	2	3:1 Ratio Population, 90.62%(n = 32)
60	24	2	Single Tumor Cell Population, 81.82% (n = 33)									230	24	2	Single Tumor Cell Population, 81.82% (n = 33)				24	24	2	1:1 Ratio Population, 83.00% (n = 400)	0.94	9.33333		113	24	2	2:1 Ratio Population, 83.81% (n = 105)	0.866667	19.6667		343	24	2	3:1 Ratio Population, 90.62%(n = 32)
69	24	2	Single Tumor Cell Population, 81.82% (n = 33)									317	6.33333	1	Single Tumor Cell Population, 81.82% (n = 33)				25	9	1	1:1 Ratio Population, 83.00% (n = 400)	0.9325	9.66667		114	24	2	2:1 Ratio Population, 83.81% (n = 105)	0.857143	21.3333		358	24	2	3:1 Ratio Population, 90.62%(n = 32)
132	24	2	Single Tumor Cell Population, 81.82% (n = 33)									361	24	2	Single Tumor Cell Population, 81.82% (n = 33)				27	24	2	1:1 Ratio Population, 83.00% (n = 400)	0.93	10		123	24	2	2:1 Ratio Population, 83.81% (n = 105)	0.847619	22		376	16.3333	1	3:1 Ratio Population, 90.62%(n = 32)
138	24	2	Single Tumor Cell Population, 81.82% (n = 33)									406	24	2	Single Tumor Cell Population, 81.82% (n = 33)				30	24	2	1:1 Ratio Population, 83.00% (n = 400)	0.925	10.3333		139	24	2	2:1 Ratio Population, 83.81% (n = 105)	0.838095	23		380	9.33333	1	3:1 Ratio Population, 90.62%(n = 32)
158	24	2	Single Tumor Cell Population, 81.82% (n = 33)									409	24	2	Single Tumor Cell Population, 81.82% (n = 33)				32	24	2	1:1 Ratio Population, 83.00% (n = 400)	0.92	10.6667		143	24	2	2:1 Ratio Population, 83.81% (n = 105)	0.838095	24		404	24	2	3:1 Ratio Population, 90.62%(n = 32)
159	13.6667	1	Single Tumor Cell Population, 81.82% (n = 33)									417	24	2	Single Tumor Cell Population, 81.82% (n = 33)				36	24	2	1:1 Ratio Population, 83.00% (n = 400)	0.9175	12.3333		144	24	2	2:1 Ratio Population, 83.81% (n = 105)				425	24	2	3:1 Ratio Population, 90.62%(n = 32)
215	24	2	Single Tumor Cell Population, 81.82% (n = 33)									435	7.66667	1	Single Tumor Cell Population, 81.82% (n = 33)				37	24	2	1:1 Ratio Population, 83.00% (n = 400)	0.9125	12.6667		153	24	2	2:1 Ratio Population, 83.81% (n = 105)				433	24	2	3:1 Ratio Population, 90.62%(n = 32)
216	24	2	Single Tumor Cell Population, 81.82% (n = 33)									512	24	2	Single Tumor Cell Population, 81.82% (n = 33)				39	24	2	1:1 Ratio Population, 83.00% (n = 400)	0.9075	13.6667		156	24	2	2:1 Ratio Population, 83.81% (n = 105)				434	24	2	3:1 Ratio Population, 90.62%(n = 32)
229	24	2	Single Tumor Cell Population, 81.82% (n = 33)									519	24	2	Single Tumor Cell Population, 81.82% (n = 33)				40	24	2	1:1 Ratio Population, 83.00% (n = 400)	0.9	14		163	24	2	2:1 Ratio Population, 83.81% (n = 105)				461	24	2	3:1 Ratio Population, 90.62%(n = 32)
230	24	2	Single Tumor Cell Population, 81.82% (n = 33)									551	24	2	Single Tumor Cell Population, 81.82% (n = 33)				41	24	2	1:1 Ratio Population, 83.00% (n = 400)	0.895	14.3333		168	24	2	2:1 Ratio Population, 83.81% (n = 105)				464	24	2	3:1 Ratio Population, 90.62%(n = 32)
317	6.33333	1	Single Tumor Cell Population, 81.82% (n = 33)									557	24	2	Single Tumor Cell Population, 81.82% (n = 33)				43	24	2	1:1 Ratio Population, 83.00% (n = 400)	0.8925	15.6667		179	24	2	2:1 Ratio Population, 83.81% (n = 105)				488	24	2	3:1 Ratio Population, 90.62%(n = 32)
361	24	2	Single Tumor Cell Population, 81.82% (n = 33)									563	24	2	Single Tumor Cell Population, 81.82% (n = 33)				44	24	2	1:1 Ratio Population, 83.00% (n = 400)	0.89	16		180	24	2	2:1 Ratio Population, 83.81% (n = 105)				491	24	2	3:1 Ratio Population, 90.62%(n = 32)
406	24	2	Single Tumor Cell Population, 81.82% (n = 33)									589	20.3333	1	Single Tumor Cell Population, 81.82% (n = 33)				48	24	2	1:1 Ratio Population, 83.00% (n = 400)	0.8875	16.3333		186	24	2	2:1 Ratio Population, 83.81% (n = 105)				545	24	2	3:1 Ratio Population, 90.62%(n = 32)
409	24	2	Single Tumor Cell Population, 81.82% (n = 33)									614	10	1	Single Tumor Cell Population, 81.82% (n = 33)				54	24	2	1:1 Ratio Population, 83.00% (n = 400)	0.885	16.6667		198	17.3333	1	2:1 Ratio Population, 83.81% (n = 105)				596	24	2	3:1 Ratio Population, 90.62%(n = 32)
417	24	2	Single Tumor Cell Population, 81.82% (n = 33)									619	24	2	Single Tumor Cell Population, 81.82% (n = 33)				56	24	2	1:1 Ratio Population, 83.00% (n = 400)	0.875	17		200	24	2	2:1 Ratio Population, 83.81% (n = 105)				606	24	2	3:1 Ratio Population, 90.62%(n = 32)
435	7.66667	1	Single Tumor Cell Population, 81.82% (n = 33)									630	20.6667	1	Single Tumor Cell Population, 81.82% (n = 33)				57	24	2	1:1 Ratio Population, 83.00% (n = 400)	0.8725	17.3333		209	24	2	2:1 Ratio Population, 83.81% (n = 105)				661	24	2	3:1 Ratio Population, 90.62%(n = 32)
512	24	2	Single Tumor Cell Population, 81.82% (n = 33)									640	24	2	Single Tumor Cell Population, 81.82% (n = 33)				58	24	2	1:1 Ratio Population, 83.00% (n = 400)	0.8675	17.6667		221	24	2	2:1 Ratio Population, 83.81% (n = 105)				682	24	2	3:1 Ratio Population, 90.62%(n = 32)
519	24	2	Single Tumor Cell Population, 81.82% (n = 33)									655	24	2	Single Tumor Cell Population, 81.82% (n = 33)				59	24	2	1:1 Ratio Population, 83.00% (n = 400)	0.865	18		224	24	2	2:1 Ratio Population, 83.81% (n = 105)				695	24	2	3:1 Ratio Population, 90.62%(n = 32)
551	24	2	Single Tumor Cell Population, 81.82% (n = 33)									659	24	2	Single Tumor Cell Population, 81.82% (n = 33)				63	24	2	1:1 Ratio Population, 83.00% (n = 400)	0.8625	18.3333		231	24	2	2:1 Ratio Population, 83.81% (n = 105)				697	24	2	3:1 Ratio Population, 90.62%(n = 32)
557	24	2	Single Tumor Cell Population, 81.82% (n = 33)									665	24	2	Single Tumor Cell Population, 81.82% (n = 33)				65	20.6667	1	1:1 Ratio Population, 83.00% (n = 400)	0.8575	18.6667		239	24	2	2:1 Ratio Population, 83.81% (n = 105)				738	24	2	3:1 Ratio Population, 90.62%(n = 32)
563	24	2	Single Tumor Cell Population, 81.82% (n = 33)									672	24	2	Single Tumor Cell Population, 81.82% (n = 33)				66	24	2	1:1 Ratio Population, 83.00% (n = 400)	0.855	19		243	24	2	2:1 Ratio Population, 83.81% (n = 105)
589	20.3333	1	Single Tumor Cell Population, 81.82% (n = 33)																67	24	2	1:1 Ratio Population, 83.00% (n = 400)	0.8525	19.3333		244	24	2	2:1 Ratio Population, 83.81% (n = 105)
614	10	1	Single Tumor Cell Population, 81.82% (n = 33)																72	24	2	1:1 Ratio Population, 83.00% (n = 400)	0.85	20		260	24	2	2:1 Ratio Population, 83.81% (n = 105)
619	24	2	Single Tumor Cell Population, 81.82% (n = 33)																75	24	2	1:1 Ratio Population, 83.00% (n = 400)	0.8475	20.6667		264	4.33333	1	2:1 Ratio Population, 83.81% (n = 105)
630	20.6667	1	Single Tumor Cell Population, 81.82% (n = 33)																76	24	2	1:1 Ratio Population, 83.00% (n = 400)	0.845	21		271	24	2	2:1 Ratio Population, 83.81% (n = 105)
640	24	2	Single Tumor Cell Population, 81.82% (n = 33)																78	24	2	1:1 Ratio Population, 83.00% (n = 400)	0.84	21.3333		274	24	2	2:1 Ratio Population, 83.81% (n = 105)
655	24	2	Single Tumor Cell Population, 81.82% (n = 33)																79	24	2	1:1 Ratio Population, 83.00% (n = 400)	0.8375	21.6667		289	24	2	2:1 Ratio Population, 83.81% (n = 105)
659	24	2	Single Tumor Cell Population, 81.82% (n = 33)																80	24	2	1:1 Ratio Population, 83.00% (n = 400)	0.835	23		294	24	2	2:1 Ratio Population, 83.81% (n = 105)
665	24	2	Single Tumor Cell Population, 81.82% (n = 33)																82	24	2	1:1 Ratio Population, 83.00% (n = 400)	0.83	23.6667		295	24	2	2:1 Ratio Population, 83.81% (n = 105)
672	24	2	Single Tumor Cell Population, 81.82% (n = 33)																83	24	2	1:1 Ratio Population, 83.00% (n = 400)	0.83	24		296	24	2	2:1 Ratio Population, 83.81% (n = 105)
1	24	2	1:1 Ratio Population, 83.00% (n = 400)																84	24	2	1:1 Ratio Population, 83.00% (n = 400)				300	24	2	2:1 Ratio Population, 83.81% (n = 105)
3	24	2	1:1 Ratio Population, 83.00% (n = 400)																90	24	2	1:1 Ratio Population, 83.00% (n = 400)				313	24	2	2:1 Ratio Population, 83.81% (n = 105)
8	24	2	1:1 Ratio Population, 83.00% (n = 400)																91	24	2	1:1 Ratio Population, 83.00% (n = 400)				316	19.6667	1	2:1 Ratio Population, 83.81% (n = 105)
9	6.66667	1	1:1 Ratio Population, 83.00% (n = 400)																93	24	2	1:1 Ratio Population, 83.00% (n = 400)				322	24	2	2:1 Ratio Population, 83.81% (n = 105)
11	24	2	1:1 Ratio Population, 83.00% (n = 400)																95	6.66667	1	1:1 Ratio Population, 83.00% (n = 400)				323	24	2	2:1 Ratio Population, 83.81% (n = 105)
12	24	2	1:1 Ratio Population, 83.00% (n = 400)																97	5	1	1:1 Ratio Population, 83.00% (n = 400)				325	24	2	2:1 Ratio Population, 83.81% (n = 105)
13	24	2	1:1 Ratio Population, 83.00% (n = 400)																102	24	2	1:1 Ratio Population, 83.00% (n = 400)				326	24	2	2:1 Ratio Population, 83.81% (n = 105)
14	24	2	1:1 Ratio Population, 83.00% (n = 400)																104	24	2	1:1 Ratio Population, 83.00% (n = 400)				334	24	2	2:1 Ratio Population, 83.81% (n = 105)
16	24	2	1:1 Ratio Population, 83.00% (n = 400)																105	24	2	1:1 Ratio Population, 83.00% (n = 400)				337	24	2	2:1 Ratio Population, 83.81% (n = 105)
20	24	2	1:1 Ratio Population, 83.00% (n = 400)																106	24	2	1:1 Ratio Population, 83.00% (n = 400)				348	19.6667	1	2:1 Ratio Population, 83.81% (n = 105)
22	24	2	1:1 Ratio Population, 83.00% (n = 400)																107	6.66667	1	1:1 Ratio Population, 83.00% (n = 400)				366	24	2	2:1 Ratio Population, 83.81% (n = 105)
23	24	2	1:1 Ratio Population, 83.00% (n = 400)																110	6.66667	1	1:1 Ratio Population, 83.00% (n = 400)				370	24	2	2:1 Ratio Population, 83.81% (n = 105)
24	24	2	1:1 Ratio Population, 83.00% (n = 400)																116	24	2	1:1 Ratio Population, 83.00% (n = 400)				384	24	2	2:1 Ratio Population, 83.81% (n = 105)
25	9	1	1:1 Ratio Population, 83.00% (n = 400)																117	24	2	1:1 Ratio Population, 83.00% (n = 400)				399	24	2	2:1 Ratio Population, 83.81% (n = 105)
27	24	2	1:1 Ratio Population, 83.00% (n = 400)																121	24	2	1:1 Ratio Population, 83.00% (n = 400)				423	22	1	2:1 Ratio Population, 83.81% (n = 105)
30	24	2	1:1 Ratio Population, 83.00% (n = 400)																122	24	2	1:1 Ratio Population, 83.00% (n = 400)				438	24	2	2:1 Ratio Population, 83.81% (n = 105)
32	24	2	1:1 Ratio Population, 83.00% (n = 400)																124	24	2	1:1 Ratio Population, 83.00% (n = 400)				448	24	2	2:1 Ratio Population, 83.81% (n = 105)
36	24	2	1:1 Ratio Population, 83.00% (n = 400)																125	24	2	1:1 Ratio Population, 83.00% (n = 400)				449	24	2	2:1 Ratio Population, 83.81% (n = 105)
37	24	2	1:1 Ratio Population, 83.00% (n = 400)																126	17	1	1:1 Ratio Population, 83.00% (n = 400)				468	24	2	2:1 Ratio Population, 83.81% (n = 105)
39	24	2	1:1 Ratio Population, 83.00% (n = 400)																128	24	2	1:1 Ratio Population, 83.00% (n = 400)				470	24	2	2:1 Ratio Population, 83.81% (n = 105)
40	24	2	1:1 Ratio Population, 83.00% (n = 400)																131	24	2	1:1 Ratio Population, 83.00% (n = 400)				479	24	2	2:1 Ratio Population, 83.81% (n = 105)
41	24	2	1:1 Ratio Population, 83.00% (n = 400)																135	24	2	1:1 Ratio Population, 83.00% (n = 400)				480	24	2	2:1 Ratio Population, 83.81% (n = 105)
43	24	2	1:1 Ratio Population, 83.00% (n = 400)																140	17	1	1:1 Ratio Population, 83.00% (n = 400)				481	24	2	2:1 Ratio Population, 83.81% (n = 105)
44	24	2	1:1 Ratio Population, 83.00% (n = 400)																142	24	2	1:1 Ratio Population, 83.00% (n = 400)				490	24	2	2:1 Ratio Population, 83.81% (n = 105)
48	24	2	1:1 Ratio Population, 83.00% (n = 400)																145	24	2	1:1 Ratio Population, 83.00% (n = 400)				497	24	2	2:1 Ratio Population, 83.81% (n = 105)
54	24	2	1:1 Ratio Population, 83.00% (n = 400)																148	24	2	1:1 Ratio Population, 83.00% (n = 400)				516	24	2	2:1 Ratio Population, 83.81% (n = 105)
56	24	2	1:1 Ratio Population, 83.00% (n = 400)																149	24	2	1:1 Ratio Population, 83.00% (n = 400)				520	24	2	2:1 Ratio Population, 83.81% (n = 105)
57	24	2	1:1 Ratio Population, 83.00% (n = 400)																150	24	2	1:1 Ratio Population, 83.00% (n = 400)				522	24	2	2:1 Ratio Population, 83.81% (n = 105)
58	24	2	1:1 Ratio Population, 83.00% (n = 400)																151	24	2	1:1 Ratio Population, 83.00% (n = 400)				526	24	2	2:1 Ratio Population, 83.81% (n = 105)
59	24	2	1:1 Ratio Population, 83.00% (n = 400)																152	18	1	1:1 Ratio Population, 83.00% (n = 400)				531	23	1	2:1 Ratio Population, 83.81% (n = 105)
63	24	2	1:1 Ratio Population, 83.00% (n = 400)																155	24	2	1:1 Ratio Population, 83.00% (n = 400)				538	24	2	2:1 Ratio Population, 83.81% (n = 105)
65	20.6667	1	1:1 Ratio Population, 83.00% (n = 400)																161	24	2	1:1 Ratio Population, 83.00% (n = 400)				547	24	2	2:1 Ratio Population, 83.81% (n = 105)
66	24	2	1:1 Ratio Population, 83.00% (n = 400)																165	1.33333	1	1:1 Ratio Population, 83.00% (n = 400)				548	24	2	2:1 Ratio Population, 83.81% (n = 105)
67	24	2	1:1 Ratio Population, 83.00% (n = 400)																167	24	2	1:1 Ratio Population, 83.00% (n = 400)				550	24	2	2:1 Ratio Population, 83.81% (n = 105)
72	24	2	1:1 Ratio Population, 83.00% (n = 400)																170	24	2	1:1 Ratio Population, 83.00% (n = 400)				552	24	2	2:1 Ratio Population, 83.81% (n = 105)
75	24	2	1:1 Ratio Population, 83.00% (n = 400)																174	24	2	1:1 Ratio Population, 83.00% (n = 400)				558	24	2	2:1 Ratio Population, 83.81% (n = 105)
76	24	2	1:1 Ratio Population, 83.00% (n = 400)																176	24	2	1:1 Ratio Population, 83.00% (n = 400)				559	24	2	2:1 Ratio Population, 83.81% (n = 105)
78	24	2	1:1 Ratio Population, 83.00% (n = 400)																177	24	2	1:1 Ratio Population, 83.00% (n = 400)				562	24	2	2:1 Ratio Population, 83.81% (n = 105)
79	24	2	1:1 Ratio Population, 83.00% (n = 400)																178	14.3333	1	1:1 Ratio Population, 83.00% (n = 400)				565	24	2	2:1 Ratio Population, 83.81% (n = 105)
80	24	2	1:1 Ratio Population, 83.00% (n = 400)																181	24	2	1:1 Ratio Population, 83.00% (n = 400)				573	24	2	2:1 Ratio Population, 83.81% (n = 105)
82	24	2	1:1 Ratio Population, 83.00% (n = 400)																182	24	2	1:1 Ratio Population, 83.00% (n = 400)				583	24	2	2:1 Ratio Population, 83.81% (n = 105)
83	24	2	1:1 Ratio Population, 83.00% (n = 400)																183	24	2	1:1 Ratio Population, 83.00% (n = 400)				591	14	1	2:1 Ratio Population, 83.81% (n = 105)
84	24	2	1:1 Ratio Population, 83.00% (n = 400)																184	7.66667	1	1:1 Ratio Population, 83.00% (n = 400)				616	24	2	2:1 Ratio Population, 83.81% (n = 105)
90	24	2	1:1 Ratio Population, 83.00% (n = 400)																191	24	2	1:1 Ratio Population, 83.00% (n = 400)				629	24	2	2:1 Ratio Population, 83.81% (n = 105)
91	24	2	1:1 Ratio Population, 83.00% (n = 400)																192	24	2	1:1 Ratio Population, 83.00% (n = 400)				631	24	2	2:1 Ratio Population, 83.81% (n = 105)
93	24	2	1:1 Ratio Population, 83.00% (n = 400)																194	24	2	1:1 Ratio Population, 83.00% (n = 400)				632	24	2	2:1 Ratio Population, 83.81% (n = 105)
95	6.66667	1	1:1 Ratio Population, 83.00% (n = 400)																195	24	2	1:1 Ratio Population, 83.00% (n = 400)				642	8	1	2:1 Ratio Population, 83.81% (n = 105)
97	5	1	1:1 Ratio Population, 83.00% (n = 400)																196	24	2	1:1 Ratio Population, 83.00% (n = 400)				645	24	2	2:1 Ratio Population, 83.81% (n = 105)
102	24	2	1:1 Ratio Population, 83.00% (n = 400)																199	24	2	1:1 Ratio Population, 83.00% (n = 400)				647	16.3333	1	2:1 Ratio Population, 83.81% (n = 105)
104	24	2	1:1 Ratio Population, 83.00% (n = 400)																201	24	2	1:1 Ratio Population, 83.00% (n = 400)				650	11.3333	1	2:1 Ratio Population, 83.81% (n = 105)
105	24	2	1:1 Ratio Population, 83.00% (n = 400)																203	24	2	1:1 Ratio Population, 83.00% (n = 400)				668	18	1	2:1 Ratio Population, 83.81% (n = 105)
106	24	2	1:1 Ratio Population, 83.00% (n = 400)																204	24	2	1:1 Ratio Population, 83.00% (n = 400)				679	24	2	2:1 Ratio Population, 83.81% (n = 105)
107	6.66667	1	1:1 Ratio Population, 83.00% (n = 400)																206	24	2	1:1 Ratio Population, 83.00% (n = 400)				691	24	2	2:1 Ratio Population, 83.81% (n = 105)
110	6.66667	1	1:1 Ratio Population, 83.00% (n = 400)																208	24	2	1:1 Ratio Population, 83.00% (n = 400)				698	24	2	2:1 Ratio Population, 83.81% (n = 105)
116	24	2	1:1 Ratio Population, 83.00% (n = 400)																210	9.33333	1	1:1 Ratio Population, 83.00% (n = 400)				703	16	1	2:1 Ratio Population, 83.81% (n = 105)
117	24	2	1:1 Ratio Population, 83.00% (n = 400)																212	24	2	1:1 Ratio Population, 83.00% (n = 400)				722	24	2	2:1 Ratio Population, 83.81% (n = 105)
121	24	2	1:1 Ratio Population, 83.00% (n = 400)																213	24	2	1:1 Ratio Population, 83.00% (n = 400)				723	24	2	2:1 Ratio Population, 83.81% (n = 105)
122	24	2	1:1 Ratio Population, 83.00% (n = 400)																214	24	2	1:1 Ratio Population, 83.00% (n = 400)				726	24	2	2:1 Ratio Population, 83.81% (n = 105)
124	24	2	1:1 Ratio Population, 83.00% (n = 400)																217	24	2	1:1 Ratio Population, 83.00% (n = 400)				727	24	2	2:1 Ratio Population, 83.81% (n = 105)
125	24	2	1:1 Ratio Population, 83.00% (n = 400)																220	24	2	1:1 Ratio Population, 83.00% (n = 400)				742	24	2	2:1 Ratio Population, 83.81% (n = 105)
126	17	1	1:1 Ratio Population, 83.00% (n = 400)																222	24	2	1:1 Ratio Population, 83.00% (n = 400)				746	24	2	2:1 Ratio Population, 83.81% (n = 105)
128	24	2	1:1 Ratio Population, 83.00% (n = 400)																223	24	2	1:1 Ratio Population, 83.00% (n = 400)				749	17	1	2:1 Ratio Population, 83.81% (n = 105)
131	24	2	1:1 Ratio Population, 83.00% (n = 400)																225	24	2	1:1 Ratio Population, 83.00% (n = 400)				754	24	2	2:1 Ratio Population, 83.81% (n = 105)
135	24	2	1:1 Ratio Population, 83.00% (n = 400)																226	24	2	1:1 Ratio Population, 83.00% (n = 400)
140	17	1	1:1 Ratio Population, 83.00% (n = 400)																227	24	2	1:1 Ratio Population, 83.00% (n = 400)
142	24	2	1:1 Ratio Population, 83.00% (n = 400)																228	24	2	1:1 Ratio Population, 83.00% (n = 400)
145	24	2	1:1 Ratio Population, 83.00% (n = 400)																232	24	2	1:1 Ratio Population, 83.00% (n = 400)
148	24	2	1:1 Ratio Population, 83.00% (n = 400)																234	24	2	1:1 Ratio Population, 83.00% (n = 400)
149	24	2	1:1 Ratio Population, 83.00% (n = 400)																235	24	2	1:1 Ratio Population, 83.00% (n = 400)
150	24	2	1:1 Ratio Population, 83.00% (n = 400)																237	24	2	1:1 Ratio Population, 83.00% (n = 400)
151	24	2	1:1 Ratio Population, 83.00% (n = 400)																238	24	2	1:1 Ratio Population, 83.00% (n = 400)
152	18	1	1:1 Ratio Population, 83.00% (n = 400)																242	24	2	1:1 Ratio Population, 83.00% (n = 400)
155	24	2	1:1 Ratio Population, 83.00% (n = 400)																245	24	2	1:1 Ratio Population, 83.00% (n = 400)
161	24	2	1:1 Ratio Population, 83.00% (n = 400)																246	24	2	1:1 Ratio Population, 83.00% (n = 400)
165	1.33333	1	1:1 Ratio Population, 83.00% (n = 400)																247	24	2	1:1 Ratio Population, 83.00% (n = 400)
167	24	2	1:1 Ratio Population, 83.00% (n = 400)																248	24	2	1:1 Ratio Population, 83.00% (n = 400)
170	24	2	1:1 Ratio Population, 83.00% (n = 400)																249	24	2	1:1 Ratio Population, 83.00% (n = 400)
174	24	2	1:1 Ratio Population, 83.00% (n = 400)																250	24	2	1:1 Ratio Population, 83.00% (n = 400)
176	24	2	1:1 Ratio Population, 83.00% (n = 400)																252	17	1	1:1 Ratio Population, 83.00% (n = 400)
177	24	2	1:1 Ratio Population, 83.00% (n = 400)																255	24	2	1:1 Ratio Population, 83.00% (n = 400)
178	14.3333	1	1:1 Ratio Population, 83.00% (n = 400)																257	24	2	1:1 Ratio Population, 83.00% (n = 400)
181	24	2	1:1 Ratio Population, 83.00% (n = 400)																258	9	1	1:1 Ratio Population, 83.00% (n = 400)
182	24	2	1:1 Ratio Population, 83.00% (n = 400)																259	24	2	1:1 Ratio Population, 83.00% (n = 400)
183	24	2	1:1 Ratio Population, 83.00% (n = 400)																261	24	2	1:1 Ratio Population, 83.00% (n = 400)
184	7.66667	1	1:1 Ratio Population, 83.00% (n = 400)																266	24	2	1:1 Ratio Population, 83.00% (n = 400)
191	24	2	1:1 Ratio Population, 83.00% (n = 400)																267	19	1	1:1 Ratio Population, 83.00% (n = 400)
192	24	2	1:1 Ratio Population, 83.00% (n = 400)																268	17.6667	1	1:1 Ratio Population, 83.00% (n = 400)
194	24	2	1:1 Ratio Population, 83.00% (n = 400)																269	24	2	1:1 Ratio Population, 83.00% (n = 400)
195	24	2	1:1 Ratio Population, 83.00% (n = 400)																272	24	2	1:1 Ratio Population, 83.00% (n = 400)
196	24	2	1:1 Ratio Population, 83.00% (n = 400)																273	24	2	1:1 Ratio Population, 83.00% (n = 400)
199	24	2	1:1 Ratio Population, 83.00% (n = 400)																275	24	2	1:1 Ratio Population, 83.00% (n = 400)
201	24	2	1:1 Ratio Population, 83.00% (n = 400)																276	10.3333	1	1:1 Ratio Population, 83.00% (n = 400)
203	24	2	1:1 Ratio Population, 83.00% (n = 400)																277	24	2	1:1 Ratio Population, 83.00% (n = 400)
204	24	2	1:1 Ratio Population, 83.00% (n = 400)																278	24	2	1:1 Ratio Population, 83.00% (n = 400)
206	24	2	1:1 Ratio Population, 83.00% (n = 400)																283	24	2	1:1 Ratio Population, 83.00% (n = 400)
208	24	2	1:1 Ratio Population, 83.00% (n = 400)																284	24	2	1:1 Ratio Population, 83.00% (n = 400)
210	9.33333	1	1:1 Ratio Population, 83.00% (n = 400)																285	24	2	1:1 Ratio Population, 83.00% (n = 400)
212	24	2	1:1 Ratio Population, 83.00% (n = 400)																288	24	2	1:1 Ratio Population, 83.00% (n = 400)
213	24	2	1:1 Ratio Population, 83.00% (n = 400)																291	24	2	1:1 Ratio Population, 83.00% (n = 400)
214	24	2	1:1 Ratio Population, 83.00% (n = 400)																293	8	1	1:1 Ratio Population, 83.00% (n = 400)
217	24	2	1:1 Ratio Population, 83.00% (n = 400)																297	24	2	1:1 Ratio Population, 83.00% (n = 400)
220	24	2	1:1 Ratio Population, 83.00% (n = 400)																298	24	2	1:1 Ratio Population, 83.00% (n = 400)
222	24	2	1:1 Ratio Population, 83.00% (n = 400)																299	13.6667	1	1:1 Ratio Population, 83.00% (n = 400)
223	24	2	1:1 Ratio Population, 83.00% (n = 400)																301	24	2	1:1 Ratio Population, 83.00% (n = 400)
225	24	2	1:1 Ratio Population, 83.00% (n = 400)																302	24	2	1:1 Ratio Population, 83.00% (n = 400)
226	24	2	1:1 Ratio Population, 83.00% (n = 400)																303	24	2	1:1 Ratio Population, 83.00% (n = 400)
227	24	2	1:1 Ratio Population, 83.00% (n = 400)																304	21.3333	1	1:1 Ratio Population, 83.00% (n = 400)
228	24	2	1:1 Ratio Population, 83.00% (n = 400)																308	9	1	1:1 Ratio Population, 83.00% (n = 400)
232	24	2	1:1 Ratio Population, 83.00% (n = 400)																310	23.6667	1	1:1 Ratio Population, 83.00% (n = 400)
234	24	2	1:1 Ratio Population, 83.00% (n = 400)																311	24	2	1:1 Ratio Population, 83.00% (n = 400)
235	24	2	1:1 Ratio Population, 83.00% (n = 400)																312	3.66667	1	1:1 Ratio Population, 83.00% (n = 400)
237	24	2	1:1 Ratio Population, 83.00% (n = 400)																314	5	1	1:1 Ratio Population, 83.00% (n = 400)
238	24	2	1:1 Ratio Population, 83.00% (n = 400)																315	7.33333	1	1:1 Ratio Population, 83.00% (n = 400)
242	24	2	1:1 Ratio Population, 83.00% (n = 400)																318	8	1	1:1 Ratio Population, 83.00% (n = 400)
245	24	2	1:1 Ratio Population, 83.00% (n = 400)																321	21.6667	1	1:1 Ratio Population, 83.00% (n = 400)
246	24	2	1:1 Ratio Population, 83.00% (n = 400)																324	24	2	1:1 Ratio Population, 83.00% (n = 400)
247	24	2	1:1 Ratio Population, 83.00% (n = 400)																329	24	2	1:1 Ratio Population, 83.00% (n = 400)
248	24	2	1:1 Ratio Population, 83.00% (n = 400)																330	24	2	1:1 Ratio Population, 83.00% (n = 400)
249	24	2	1:1 Ratio Population, 83.00% (n = 400)																332	17.3333	1	1:1 Ratio Population, 83.00% (n = 400)
250	24	2	1:1 Ratio Population, 83.00% (n = 400)																333	24	2	1:1 Ratio Population, 83.00% (n = 400)
252	17	1	1:1 Ratio Population, 83.00% (n = 400)																336	24	2	1:1 Ratio Population, 83.00% (n = 400)
255	24	2	1:1 Ratio Population, 83.00% (n = 400)																339	24	2	1:1 Ratio Population, 83.00% (n = 400)
257	24	2	1:1 Ratio Population, 83.00% (n = 400)																340	9.66667	1	1:1 Ratio Population, 83.00% (n = 400)
258	9	1	1:1 Ratio Population, 83.00% (n = 400)																341	24	2	1:1 Ratio Population, 83.00% (n = 400)
259	24	2	1:1 Ratio Population, 83.00% (n = 400)																342	24	2	1:1 Ratio Population, 83.00% (n = 400)
261	24	2	1:1 Ratio Population, 83.00% (n = 400)																345	24	2	1:1 Ratio Population, 83.00% (n = 400)
266	24	2	1:1 Ratio Population, 83.00% (n = 400)																347	24	2	1:1 Ratio Population, 83.00% (n = 400)
267	19	1	1:1 Ratio Population, 83.00% (n = 400)																350	14	1	1:1 Ratio Population, 83.00% (n = 400)
268	17.6667	1	1:1 Ratio Population, 83.00% (n = 400)																352	24	2	1:1 Ratio Population, 83.00% (n = 400)
269	24	2	1:1 Ratio Population, 83.00% (n = 400)																353	24	2	1:1 Ratio Population, 83.00% (n = 400)
272	24	2	1:1 Ratio Population, 83.00% (n = 400)																354	24	2	1:1 Ratio Population, 83.00% (n = 400)
273	24	2	1:1 Ratio Population, 83.00% (n = 400)																355	24	2	1:1 Ratio Population, 83.00% (n = 400)
275	24	2	1:1 Ratio Population, 83.00% (n = 400)																356	24	2	1:1 Ratio Population, 83.00% (n = 400)
276	10.3333	1	1:1 Ratio Population, 83.00% (n = 400)																357	24	2	1:1 Ratio Population, 83.00% (n = 400)
277	24	2	1:1 Ratio Population, 83.00% (n = 400)																362	24	2	1:1 Ratio Population, 83.00% (n = 400)
278	24	2	1:1 Ratio Population, 83.00% (n = 400)																363	24	2	1:1 Ratio Population, 83.00% (n = 400)
283	24	2	1:1 Ratio Population, 83.00% (n = 400)																364	24	2	1:1 Ratio Population, 83.00% (n = 400)
284	24	2	1:1 Ratio Population, 83.00% (n = 400)																365	24	2	1:1 Ratio Population, 83.00% (n = 400)
285	24	2	1:1 Ratio Population, 83.00% (n = 400)																367	24	2	1:1 Ratio Population, 83.00% (n = 400)
288	24	2	1:1 Ratio Population, 83.00% (n = 400)																368	24	2	1:1 Ratio Population, 83.00% (n = 400)
291	24	2	1:1 Ratio Population, 83.00% (n = 400)																369	24	2	1:1 Ratio Population, 83.00% (n = 400)
293	8	1	1:1 Ratio Population, 83.00% (n = 400)																372	9.66667	1	1:1 Ratio Population, 83.00% (n = 400)
297	24	2	1:1 Ratio Population, 83.00% (n = 400)																374	24	2	1:1 Ratio Population, 83.00% (n = 400)
298	24	2	1:1 Ratio Population, 83.00% (n = 400)																375	24	2	1:1 Ratio Population, 83.00% (n = 400)
299	13.6667	1	1:1 Ratio Population, 83.00% (n = 400)																377	24	2	1:1 Ratio Population, 83.00% (n = 400)
301	24	2	1:1 Ratio Population, 83.00% (n = 400)																378	24	2	1:1 Ratio Population, 83.00% (n = 400)
302	24	2	1:1 Ratio Population, 83.00% (n = 400)																379	24	2	1:1 Ratio Population, 83.00% (n = 400)
303	24	2	1:1 Ratio Population, 83.00% (n = 400)																382	24	2	1:1 Ratio Population, 83.00% (n = 400)
304	21.3333	1	1:1 Ratio Population, 83.00% (n = 400)																383	24	2	1:1 Ratio Population, 83.00% (n = 400)
308	9	1	1:1 Ratio Population, 83.00% (n = 400)																385	24	2	1:1 Ratio Population, 83.00% (n = 400)
310	23.6667	1	1:1 Ratio Population, 83.00% (n = 400)																386	12.3333	1	1:1 Ratio Population, 83.00% (n = 400)
311	24	2	1:1 Ratio Population, 83.00% (n = 400)																388	24	2	1:1 Ratio Population, 83.00% (n = 400)
312	3.66667	1	1:1 Ratio Population, 83.00% (n = 400)																389	24	2	1:1 Ratio Population, 83.00% (n = 400)
314	5	1	1:1 Ratio Population, 83.00% (n = 400)																390	24	2	1:1 Ratio Population, 83.00% (n = 400)
315	7.33333	1	1:1 Ratio Population, 83.00% (n = 400)																391	24	2	1:1 Ratio Population, 83.00% (n = 400)
318	8	1	1:1 Ratio Population, 83.00% (n = 400)																393	24	2	1:1 Ratio Population, 83.00% (n = 400)
321	21.6667	1	1:1 Ratio Population, 83.00% (n = 400)																395	17	1	1:1 Ratio Population, 83.00% (n = 400)
324	24	2	1:1 Ratio Population, 83.00% (n = 400)																396	24	2	1:1 Ratio Population, 83.00% (n = 400)
329	24	2	1:1 Ratio Population, 83.00% (n = 400)																397	24	2	1:1 Ratio Population, 83.00% (n = 400)
330	24	2	1:1 Ratio Population, 83.00% (n = 400)																398	24	2	1:1 Ratio Population, 83.00% (n = 400)
332	17.3333	1	1:1 Ratio Population, 83.00% (n = 400)																400	5.33333	1	1:1 Ratio Population, 83.00% (n = 400)
333	24	2	1:1 Ratio Population, 83.00% (n = 400)																401	18.3333	1	1:1 Ratio Population, 83.00% (n = 400)
336	24	2	1:1 Ratio Population, 83.00% (n = 400)																402	24	2	1:1 Ratio Population, 83.00% (n = 400)
339	24	2	1:1 Ratio Population, 83.00% (n = 400)																403	7	1	1:1 Ratio Population, 83.00% (n = 400)
340	9.66667	1	1:1 Ratio Population, 83.00% (n = 400)																405	24	2	1:1 Ratio Population, 83.00% (n = 400)
341	24	2	1:1 Ratio Population, 83.00% (n = 400)																408	13.6667	1	1:1 Ratio Population, 83.00% (n = 400)
342	24	2	1:1 Ratio Population, 83.00% (n = 400)																410	24	2	1:1 Ratio Population, 83.00% (n = 400)
345	24	2	1:1 Ratio Population, 83.00% (n = 400)																411	18.6667	1	1:1 Ratio Population, 83.00% (n = 400)
347	24	2	1:1 Ratio Population, 83.00% (n = 400)																412	14	1	1:1 Ratio Population, 83.00% (n = 400)
350	14	1	1:1 Ratio Population, 83.00% (n = 400)																414	24	2	1:1 Ratio Population, 83.00% (n = 400)
352	24	2	1:1 Ratio Population, 83.00% (n = 400)																415	24	2	1:1 Ratio Population, 83.00% (n = 400)
353	24	2	1:1 Ratio Population, 83.00% (n = 400)																416	24	2	1:1 Ratio Population, 83.00% (n = 400)
354	24	2	1:1 Ratio Population, 83.00% (n = 400)																422	21.3333	1	1:1 Ratio Population, 83.00% (n = 400)
355	24	2	1:1 Ratio Population, 83.00% (n = 400)																426	24	2	1:1 Ratio Population, 83.00% (n = 400)
356	24	2	1:1 Ratio Population, 83.00% (n = 400)																427	24	2	1:1 Ratio Population, 83.00% (n = 400)
357	24	2	1:1 Ratio Population, 83.00% (n = 400)																428	24	2	1:1 Ratio Population, 83.00% (n = 400)
362	24	2	1:1 Ratio Population, 83.00% (n = 400)																429	24	2	1:1 Ratio Population, 83.00% (n = 400)
363	24	2	1:1 Ratio Population, 83.00% (n = 400)																430	10.6667	1	1:1 Ratio Population, 83.00% (n = 400)
364	24	2	1:1 Ratio Population, 83.00% (n = 400)																431	19.3333	1	1:1 Ratio Population, 83.00% (n = 400)
365	24	2	1:1 Ratio Population, 83.00% (n = 400)																436	24	2	1:1 Ratio Population, 83.00% (n = 400)
367	24	2	1:1 Ratio Population, 83.00% (n = 400)																437	24	2	1:1 Ratio Population, 83.00% (n = 400)
368	24	2	1:1 Ratio Population, 83.00% (n = 400)																439	24	2	1:1 Ratio Population, 83.00% (n = 400)
369	24	2	1:1 Ratio Population, 83.00% (n = 400)																440	24	2	1:1 Ratio Population, 83.00% (n = 400)
372	9.66667	1	1:1 Ratio Population, 83.00% (n = 400)																441	24	2	1:1 Ratio Population, 83.00% (n = 400)
374	24	2	1:1 Ratio Population, 83.00% (n = 400)																443	24	2	1:1 Ratio Population, 83.00% (n = 400)
375	24	2	1:1 Ratio Population, 83.00% (n = 400)																444	24	2	1:1 Ratio Population, 83.00% (n = 400)
377	24	2	1:1 Ratio Population, 83.00% (n = 400)																445	24	2	1:1 Ratio Population, 83.00% (n = 400)
378	24	2	1:1 Ratio Population, 83.00% (n = 400)																446	24	2	1:1 Ratio Population, 83.00% (n = 400)
379	24	2	1:1 Ratio Population, 83.00% (n = 400)																447	24	2	1:1 Ratio Population, 83.00% (n = 400)
382	24	2	1:1 Ratio Population, 83.00% (n = 400)																450	18.6667	1	1:1 Ratio Population, 83.00% (n = 400)
383	24	2	1:1 Ratio Population, 83.00% (n = 400)																451	24	2	1:1 Ratio Population, 83.00% (n = 400)
385	24	2	1:1 Ratio Population, 83.00% (n = 400)																454	24	2	1:1 Ratio Population, 83.00% (n = 400)
386	12.3333	1	1:1 Ratio Population, 83.00% (n = 400)																455	23	1	1:1 Ratio Population, 83.00% (n = 400)
388	24	2	1:1 Ratio Population, 83.00% (n = 400)																456	24	2	1:1 Ratio Population, 83.00% (n = 400)
389	24	2	1:1 Ratio Population, 83.00% (n = 400)																457	24	2	1:1 Ratio Population, 83.00% (n = 400)
390	24	2	1:1 Ratio Population, 83.00% (n = 400)																460	24	2	1:1 Ratio Population, 83.00% (n = 400)
391	24	2	1:1 Ratio Population, 83.00% (n = 400)																462	24	2	1:1 Ratio Population, 83.00% (n = 400)
393	24	2	1:1 Ratio Population, 83.00% (n = 400)																465	24	2	1:1 Ratio Population, 83.00% (n = 400)
395	17	1	1:1 Ratio Population, 83.00% (n = 400)																466	24	2	1:1 Ratio Population, 83.00% (n = 400)
396	24	2	1:1 Ratio Population, 83.00% (n = 400)																467	24	2	1:1 Ratio Population, 83.00% (n = 400)
397	24	2	1:1 Ratio Population, 83.00% (n = 400)																471	24	2	1:1 Ratio Population, 83.00% (n = 400)
398	24	2	1:1 Ratio Population, 83.00% (n = 400)																475	24	2	1:1 Ratio Population, 83.00% (n = 400)
400	5.33333	1	1:1 Ratio Population, 83.00% (n = 400)																476	24	2	1:1 Ratio Population, 83.00% (n = 400)
401	18.3333	1	1:1 Ratio Population, 83.00% (n = 400)																477	24	2	1:1 Ratio Population, 83.00% (n = 400)
402	24	2	1:1 Ratio Population, 83.00% (n = 400)																478	15.6667	1	1:1 Ratio Population, 83.00% (n = 400)
403	7	1	1:1 Ratio Population, 83.00% (n = 400)																483	24	2	1:1 Ratio Population, 83.00% (n = 400)
405	24	2	1:1 Ratio Population, 83.00% (n = 400)																484	24	2	1:1 Ratio Population, 83.00% (n = 400)
408	13.6667	1	1:1 Ratio Population, 83.00% (n = 400)																485	24	2	1:1 Ratio Population, 83.00% (n = 400)
410	24	2	1:1 Ratio Population, 83.00% (n = 400)																486	21	1	1:1 Ratio Population, 83.00% (n = 400)
411	18.6667	1	1:1 Ratio Population, 83.00% (n = 400)																487	24	2	1:1 Ratio Population, 83.00% (n = 400)
412	14	1	1:1 Ratio Population, 83.00% (n = 400)																489	24	2	1:1 Ratio Population, 83.00% (n = 400)
414	24	2	1:1 Ratio Population, 83.00% (n = 400)																494	24	2	1:1 Ratio Population, 83.00% (n = 400)
415	24	2	1:1 Ratio Population, 83.00% (n = 400)																495	24	2	1:1 Ratio Population, 83.00% (n = 400)
416	24	2	1:1 Ratio Population, 83.00% (n = 400)																498	9	1	1:1 Ratio Population, 83.00% (n = 400)
422	21.3333	1	1:1 Ratio Population, 83.00% (n = 400)																499	24	2	1:1 Ratio Population, 83.00% (n = 400)
426	24	2	1:1 Ratio Population, 83.00% (n = 400)																501	24	2	1:1 Ratio Population, 83.00% (n = 400)
427	24	2	1:1 Ratio Population, 83.00% (n = 400)																503	2.66667	1	1:1 Ratio Population, 83.00% (n = 400)
428	24	2	1:1 Ratio Population, 83.00% (n = 400)																505	24	2	1:1 Ratio Population, 83.00% (n = 400)
429	24	2	1:1 Ratio Population, 83.00% (n = 400)																507	24	2	1:1 Ratio Population, 83.00% (n = 400)
430	10.6667	1	1:1 Ratio Population, 83.00% (n = 400)																508	24	2	1:1 Ratio Population, 83.00% (n = 400)
431	19.3333	1	1:1 Ratio Population, 83.00% (n = 400)																509	24	2	1:1 Ratio Population, 83.00% (n = 400)
436	24	2	1:1 Ratio Population, 83.00% (n = 400)																510	24	2	1:1 Ratio Population, 83.00% (n = 400)
437	24	2	1:1 Ratio Population, 83.00% (n = 400)																511	24	2	1:1 Ratio Population, 83.00% (n = 400)
439	24	2	1:1 Ratio Population, 83.00% (n = 400)																513	24	2	1:1 Ratio Population, 83.00% (n = 400)
440	24	2	1:1 Ratio Population, 83.00% (n = 400)																515	24	2	1:1 Ratio Population, 83.00% (n = 400)
441	24	2	1:1 Ratio Population, 83.00% (n = 400)																517	24	2	1:1 Ratio Population, 83.00% (n = 400)
443	24	2	1:1 Ratio Population, 83.00% (n = 400)																518	24	2	1:1 Ratio Population, 83.00% (n = 400)
444	24	2	1:1 Ratio Population, 83.00% (n = 400)																523	24	2	1:1 Ratio Population, 83.00% (n = 400)
445	24	2	1:1 Ratio Population, 83.00% (n = 400)																527	24	2	1:1 Ratio Population, 83.00% (n = 400)
446	24	2	1:1 Ratio Population, 83.00% (n = 400)																528	24	2	1:1 Ratio Population, 83.00% (n = 400)
447	24	2	1:1 Ratio Population, 83.00% (n = 400)																530	24	2	1:1 Ratio Population, 83.00% (n = 400)
450	18.6667	1	1:1 Ratio Population, 83.00% (n = 400)																533	24	2	1:1 Ratio Population, 83.00% (n = 400)
451	24	2	1:1 Ratio Population, 83.00% (n = 400)																534	24	2	1:1 Ratio Population, 83.00% (n = 400)
454	24	2	1:1 Ratio Population, 83.00% (n = 400)																535	24	2	1:1 Ratio Population, 83.00% (n = 400)
455	23	1	1:1 Ratio Population, 83.00% (n = 400)																536	24	2	1:1 Ratio Population, 83.00% (n = 400)
456	24	2	1:1 Ratio Population, 83.00% (n = 400)																537	24	2	1:1 Ratio Population, 83.00% (n = 400)
457	24	2	1:1 Ratio Population, 83.00% (n = 400)																539	24	2	1:1 Ratio Population, 83.00% (n = 400)
460	24	2	1:1 Ratio Population, 83.00% (n = 400)																540	24	2	1:1 Ratio Population, 83.00% (n = 400)
462	24	2	1:1 Ratio Population, 83.00% (n = 400)																541	24	2	1:1 Ratio Population, 83.00% (n = 400)
465	24	2	1:1 Ratio Population, 83.00% (n = 400)																542	24	2	1:1 Ratio Population, 83.00% (n = 400)
466	24	2	1:1 Ratio Population, 83.00% (n = 400)																543	24	2	1:1 Ratio Population, 83.00% (n = 400)
467	24	2	1:1 Ratio Population, 83.00% (n = 400)																544	24	2	1:1 Ratio Population, 83.00% (n = 400)
471	24	2	1:1 Ratio Population, 83.00% (n = 400)																546	24	2	1:1 Ratio Population, 83.00% (n = 400)
475	24	2	1:1 Ratio Population, 83.00% (n = 400)																549	24	2	1:1 Ratio Population, 83.00% (n = 400)
476	24	2	1:1 Ratio Population, 83.00% (n = 400)																553	24	2	1:1 Ratio Population, 83.00% (n = 400)
477	24	2	1:1 Ratio Population, 83.00% (n = 400)																554	24	2	1:1 Ratio Population, 83.00% (n = 400)
478	15.6667	1	1:1 Ratio Population, 83.00% (n = 400)																555	24	2	1:1 Ratio Population, 83.00% (n = 400)
483	24	2	1:1 Ratio Population, 83.00% (n = 400)																556	24	2	1:1 Ratio Population, 83.00% (n = 400)
484	24	2	1:1 Ratio Population, 83.00% (n = 400)																560	24	2	1:1 Ratio Population, 83.00% (n = 400)
485	24	2	1:1 Ratio Population, 83.00% (n = 400)																567	24	2	1:1 Ratio Population, 83.00% (n = 400)
486	21	1	1:1 Ratio Population, 83.00% (n = 400)																571	24	2	1:1 Ratio Population, 83.00% (n = 400)
487	24	2	1:1 Ratio Population, 83.00% (n = 400)																574	24	2	1:1 Ratio Population, 83.00% (n = 400)
489	24	2	1:1 Ratio Population, 83.00% (n = 400)																576	24	2	1:1 Ratio Population, 83.00% (n = 400)
494	24	2	1:1 Ratio Population, 83.00% (n = 400)																578	24	2	1:1 Ratio Population, 83.00% (n = 400)
495	24	2	1:1 Ratio Population, 83.00% (n = 400)																579	24	2	1:1 Ratio Population, 83.00% (n = 400)
498	9	1	1:1 Ratio Population, 83.00% (n = 400)																580	24	2	1:1 Ratio Population, 83.00% (n = 400)
499	24	2	1:1 Ratio Population, 83.00% (n = 400)																581	24	2	1:1 Ratio Population, 83.00% (n = 400)
501	24	2	1:1 Ratio Population, 83.00% (n = 400)																582	24	2	1:1 Ratio Population, 83.00% (n = 400)
503	2.66667	1	1:1 Ratio Population, 83.00% (n = 400)																584	24	2	1:1 Ratio Population, 83.00% (n = 400)
505	24	2	1:1 Ratio Population, 83.00% (n = 400)																585	24	2	1:1 Ratio Population, 83.00% (n = 400)
507	24	2	1:1 Ratio Population, 83.00% (n = 400)																586	24	2	1:1 Ratio Population, 83.00% (n = 400)
508	24	2	1:1 Ratio Population, 83.00% (n = 400)																592	24	2	1:1 Ratio Population, 83.00% (n = 400)
509	24	2	1:1 Ratio Population, 83.00% (n = 400)																593	24	2	1:1 Ratio Population, 83.00% (n = 400)
510	24	2	1:1 Ratio Population, 83.00% (n = 400)																595	24	2	1:1 Ratio Population, 83.00% (n = 400)
511	24	2	1:1 Ratio Population, 83.00% (n = 400)																598	24	2	1:1 Ratio Population, 83.00% (n = 400)
513	24	2	1:1 Ratio Population, 83.00% (n = 400)																599	24	2	1:1 Ratio Population, 83.00% (n = 400)
515	24	2	1:1 Ratio Population, 83.00% (n = 400)																600	24	2	1:1 Ratio Population, 83.00% (n = 400)
517	24	2	1:1 Ratio Population, 83.00% (n = 400)																601	10	1	1:1 Ratio Population, 83.00% (n = 400)
518	24	2	1:1 Ratio Population, 83.00% (n = 400)																602	24	2	1:1 Ratio Population, 83.00% (n = 400)
523	24	2	1:1 Ratio Population, 83.00% (n = 400)																603	12.6667	1	1:1 Ratio Population, 83.00% (n = 400)
527	24	2	1:1 Ratio Population, 83.00% (n = 400)																604	9.66667	1	1:1 Ratio Population, 83.00% (n = 400)
528	24	2	1:1 Ratio Population, 83.00% (n = 400)																605	24	2	1:1 Ratio Population, 83.00% (n = 400)
530	24	2	1:1 Ratio Population, 83.00% (n = 400)																607	24	2	1:1 Ratio Population, 83.00% (n = 400)
533	24	2	1:1 Ratio Population, 83.00% (n = 400)																608	24	2	1:1 Ratio Population, 83.00% (n = 400)
534	24	2	1:1 Ratio Population, 83.00% (n = 400)																610	24	2	1:1 Ratio Population, 83.00% (n = 400)
535	24	2	1:1 Ratio Population, 83.00% (n = 400)																612	24	2	1:1 Ratio Population, 83.00% (n = 400)
536	24	2	1:1 Ratio Population, 83.00% (n = 400)																615	24	2	1:1 Ratio Population, 83.00% (n = 400)
537	24	2	1:1 Ratio Population, 83.00% (n = 400)																617	24	2	1:1 Ratio Population, 83.00% (n = 400)
539	24	2	1:1 Ratio Population, 83.00% (n = 400)																618	24	2	1:1 Ratio Population, 83.00% (n = 400)
540	24	2	1:1 Ratio Population, 83.00% (n = 400)																620	24	2	1:1 Ratio Population, 83.00% (n = 400)
541	24	2	1:1 Ratio Population, 83.00% (n = 400)																621	24	2	1:1 Ratio Population, 83.00% (n = 400)
542	24	2	1:1 Ratio Population, 83.00% (n = 400)																624	24	2	1:1 Ratio Population, 83.00% (n = 400)
543	24	2	1:1 Ratio Population, 83.00% (n = 400)																625	24	2	1:1 Ratio Population, 83.00% (n = 400)
544	24	2	1:1 Ratio Population, 83.00% (n = 400)																626	14	1	1:1 Ratio Population, 83.00% (n = 400)
546	24	2	1:1 Ratio Population, 83.00% (n = 400)																627	24	2	1:1 Ratio Population, 83.00% (n = 400)
549	24	2	1:1 Ratio Population, 83.00% (n = 400)																628	24	2	1:1 Ratio Population, 83.00% (n = 400)
553	24	2	1:1 Ratio Population, 83.00% (n = 400)																634	24	2	1:1 Ratio Population, 83.00% (n = 400)
554	24	2	1:1 Ratio Population, 83.00% (n = 400)																636	24	2	1:1 Ratio Population, 83.00% (n = 400)
555	24	2	1:1 Ratio Population, 83.00% (n = 400)																637	24	2	1:1 Ratio Population, 83.00% (n = 400)
556	24	2	1:1 Ratio Population, 83.00% (n = 400)																641	24	2	1:1 Ratio Population, 83.00% (n = 400)
560	24	2	1:1 Ratio Population, 83.00% (n = 400)																646	24	2	1:1 Ratio Population, 83.00% (n = 400)
567	24	2	1:1 Ratio Population, 83.00% (n = 400)																649	5	1	1:1 Ratio Population, 83.00% (n = 400)
571	24	2	1:1 Ratio Population, 83.00% (n = 400)																651	24	2	1:1 Ratio Population, 83.00% (n = 400)
574	24	2	1:1 Ratio Population, 83.00% (n = 400)																652	24	2	1:1 Ratio Population, 83.00% (n = 400)
576	24	2	1:1 Ratio Population, 83.00% (n = 400)																653	24	2	1:1 Ratio Population, 83.00% (n = 400)
578	24	2	1:1 Ratio Population, 83.00% (n = 400)																654	24	2	1:1 Ratio Population, 83.00% (n = 400)
579	24	2	1:1 Ratio Population, 83.00% (n = 400)																656	24	2	1:1 Ratio Population, 83.00% (n = 400)
580	24	2	1:1 Ratio Population, 83.00% (n = 400)																660	24	2	1:1 Ratio Population, 83.00% (n = 400)
581	24	2	1:1 Ratio Population, 83.00% (n = 400)																662	24	2	1:1 Ratio Population, 83.00% (n = 400)
582	24	2	1:1 Ratio Population, 83.00% (n = 400)																663	24	2	1:1 Ratio Population, 83.00% (n = 400)
584	24	2	1:1 Ratio Population, 83.00% (n = 400)																666	24	2	1:1 Ratio Population, 83.00% (n = 400)
585	24	2	1:1 Ratio Population, 83.00% (n = 400)																667	9	1	1:1 Ratio Population, 83.00% (n = 400)
586	24	2	1:1 Ratio Population, 83.00% (n = 400)																669	24	2	1:1 Ratio Population, 83.00% (n = 400)
592	24	2	1:1 Ratio Population, 83.00% (n = 400)																670	24	2	1:1 Ratio Population, 83.00% (n = 400)
593	24	2	1:1 Ratio Population, 83.00% (n = 400)																671	24	2	1:1 Ratio Population, 83.00% (n = 400)
595	24	2	1:1 Ratio Population, 83.00% (n = 400)																673	24	2	1:1 Ratio Population, 83.00% (n = 400)
598	24	2	1:1 Ratio Population, 83.00% (n = 400)																674	24	2	1:1 Ratio Population, 83.00% (n = 400)
599	24	2	1:1 Ratio Population, 83.00% (n = 400)																676	14.3333	1	1:1 Ratio Population, 83.00% (n = 400)
600	24	2	1:1 Ratio Population, 83.00% (n = 400)																678	24	2	1:1 Ratio Population, 83.00% (n = 400)
601	10	1	1:1 Ratio Population, 83.00% (n = 400)																680	24	2	1:1 Ratio Population, 83.00% (n = 400)
602	24	2	1:1 Ratio Population, 83.00% (n = 400)																681	24	2	1:1 Ratio Population, 83.00% (n = 400)
603	12.6667	1	1:1 Ratio Population, 83.00% (n = 400)																683	10.3333	1	1:1 Ratio Population, 83.00% (n = 400)
604	9.66667	1	1:1 Ratio Population, 83.00% (n = 400)																684	24	2	1:1 Ratio Population, 83.00% (n = 400)
605	24	2	1:1 Ratio Population, 83.00% (n = 400)																687	10.6667	1	1:1 Ratio Population, 83.00% (n = 400)
607	24	2	1:1 Ratio Population, 83.00% (n = 400)																688	24	2	1:1 Ratio Population, 83.00% (n = 400)
608	24	2	1:1 Ratio Population, 83.00% (n = 400)																689	24	2	1:1 Ratio Population, 83.00% (n = 400)
610	24	2	1:1 Ratio Population, 83.00% (n = 400)																690	24	2	1:1 Ratio Population, 83.00% (n = 400)
612	24	2	1:1 Ratio Population, 83.00% (n = 400)																694	17.6667	1	1:1 Ratio Population, 83.00% (n = 400)
615	24	2	1:1 Ratio Population, 83.00% (n = 400)																701	24	2	1:1 Ratio Population, 83.00% (n = 400)
617	24	2	1:1 Ratio Population, 83.00% (n = 400)																702	24	2	1:1 Ratio Population, 83.00% (n = 400)
618	24	2	1:1 Ratio Population, 83.00% (n = 400)																704	24	2	1:1 Ratio Population, 83.00% (n = 400)
620	24	2	1:1 Ratio Population, 83.00% (n = 400)																706	24	2	1:1 Ratio Population, 83.00% (n = 400)
621	24	2	1:1 Ratio Population, 83.00% (n = 400)																708	24	2	1:1 Ratio Population, 83.00% (n = 400)
624	24	2	1:1 Ratio Population, 83.00% (n = 400)																710	24	2	1:1 Ratio Population, 83.00% (n = 400)
625	24	2	1:1 Ratio Population, 83.00% (n = 400)																711	24	2	1:1 Ratio Population, 83.00% (n = 400)
626	14	1	1:1 Ratio Population, 83.00% (n = 400)																712	24	2	1:1 Ratio Population, 83.00% (n = 400)
627	24	2	1:1 Ratio Population, 83.00% (n = 400)																713	24	2	1:1 Ratio Population, 83.00% (n = 400)
628	24	2	1:1 Ratio Population, 83.00% (n = 400)																714	20	1	1:1 Ratio Population, 83.00% (n = 400)
634	24	2	1:1 Ratio Population, 83.00% (n = 400)																715	24	2	1:1 Ratio Population, 83.00% (n = 400)
636	24	2	1:1 Ratio Population, 83.00% (n = 400)																716	24	2	1:1 Ratio Population, 83.00% (n = 400)
637	24	2	1:1 Ratio Population, 83.00% (n = 400)																717	24	2	1:1 Ratio Population, 83.00% (n = 400)
641	24	2	1:1 Ratio Population, 83.00% (n = 400)																718	24	2	1:1 Ratio Population, 83.00% (n = 400)
646	24	2	1:1 Ratio Population, 83.00% (n = 400)																719	24	2	1:1 Ratio Population, 83.00% (n = 400)
649	5	1	1:1 Ratio Population, 83.00% (n = 400)																720	24	2	1:1 Ratio Population, 83.00% (n = 400)
651	24	2	1:1 Ratio Population, 83.00% (n = 400)																724	24	2	1:1 Ratio Population, 83.00% (n = 400)
652	24	2	1:1 Ratio Population, 83.00% (n = 400)																730	24	2	1:1 Ratio Population, 83.00% (n = 400)
653	24	2	1:1 Ratio Population, 83.00% (n = 400)																731	24	2	1:1 Ratio Population, 83.00% (n = 400)
654	24	2	1:1 Ratio Population, 83.00% (n = 400)																732	24	2	1:1 Ratio Population, 83.00% (n = 400)
656	24	2	1:1 Ratio Population, 83.00% (n = 400)																733	24	2	1:1 Ratio Population, 83.00% (n = 400)
660	24	2	1:1 Ratio Population, 83.00% (n = 400)																735	24	2	1:1 Ratio Population, 83.00% (n = 400)
662	24	2	1:1 Ratio Population, 83.00% (n = 400)																737	24	2	1:1 Ratio Population, 83.00% (n = 400)
663	24	2	1:1 Ratio Population, 83.00% (n = 400)																739	9	1	1:1 Ratio Population, 83.00% (n = 400)
666	24	2	1:1 Ratio Population, 83.00% (n = 400)																741	24	2	1:1 Ratio Population, 83.00% (n = 400)
667	9	1	1:1 Ratio Population, 83.00% (n = 400)																743	23.6667	1	1:1 Ratio Population, 83.00% (n = 400)
669	24	2	1:1 Ratio Population, 83.00% (n = 400)																745	24	2	1:1 Ratio Population, 83.00% (n = 400)
670	24	2	1:1 Ratio Population, 83.00% (n = 400)																747	24	2	1:1 Ratio Population, 83.00% (n = 400)
671	24	2	1:1 Ratio Population, 83.00% (n = 400)																748	24	2	1:1 Ratio Population, 83.00% (n = 400)
673	24	2	1:1 Ratio Population, 83.00% (n = 400)																750	16	1	1:1 Ratio Population, 83.00% (n = 400)
674	24	2	1:1 Ratio Population, 83.00% (n = 400)																751	24	2	1:1 Ratio Population, 83.00% (n = 400)
676	14.3333	1	1:1 Ratio Population, 83.00% (n = 400)																753	24	2	1:1 Ratio Population, 83.00% (n = 400)
678	24	2	1:1 Ratio Population, 83.00% (n = 400)																755	24	2	1:1 Ratio Population, 83.00% (n = 400)
680	24	2	1:1 Ratio Population, 83.00% (n = 400)																756	6.66667	1	1:1 Ratio Population, 83.00% (n = 400)
681	24	2	1:1 Ratio Population, 83.00% (n = 400)																757	12.6667	1	1:1 Ratio Population, 83.00% (n = 400)
683	10.3333	1	1:1 Ratio Population, 83.00% (n = 400)																758	24	2	1:1 Ratio Population, 83.00% (n = 400)
684	24	2	1:1 Ratio Population, 83.00% (n = 400)																759	16.3333	1	1:1 Ratio Population, 83.00% (n = 400)
687	10.6667	1	1:1 Ratio Population, 83.00% (n = 400)																760	16.6667	1	1:1 Ratio Population, 83.00% (n = 400)
688	24	2	1:1 Ratio Population, 83.00% (n = 400)																761	24	2	1:1 Ratio Population, 83.00% (n = 400)
689	24	2	1:1 Ratio Population, 83.00% (n = 400)																762	24	2	1:1 Ratio Population, 83.00% (n = 400)
690	24	2	1:1 Ratio Population, 83.00% (n = 400)
694	17.6667	1	1:1 Ratio Population, 83.00% (n = 400)
701	24	2	1:1 Ratio Population, 83.00% (n = 400)
702	24	2	1:1 Ratio Population, 83.00% (n = 400)
704	24	2	1:1 Ratio Population, 83.00% (n = 400)
706	24	2	1:1 Ratio Population, 83.00% (n = 400)
708	24	2	1:1 Ratio Population, 83.00% (n = 400)
710	24	2	1:1 Ratio Population, 83.00% (n = 400)
711	24	2	1:1 Ratio Population, 83.00% (n = 400)
712	24	2	1:1 Ratio Population, 83.00% (n = 400)
713	24	2	1:1 Ratio Population, 83.00% (n = 400)
714	20	1	1:1 Ratio Population, 83.00% (n = 400)
715	24	2	1:1 Ratio Population, 83.00% (n = 400)
716	24	2	1:1 Ratio Population, 83.00% (n = 400)
717	24	2	1:1 Ratio Population, 83.00% (n = 400)
718	24	2	1:1 Ratio Population, 83.00% (n = 400)
719	24	2	1:1 Ratio Population, 83.00% (n = 400)
720	24	2	1:1 Ratio Population, 83.00% (n = 400)
724	24	2	1:1 Ratio Population, 83.00% (n = 400)
730	24	2	1:1 Ratio Population, 83.00% (n = 400)
731	24	2	1:1 Ratio Population, 83.00% (n = 400)
732	24	2	1:1 Ratio Population, 83.00% (n = 400)
733	24	2	1:1 Ratio Population, 83.00% (n = 400)
735	24	2	1:1 Ratio Population, 83.00% (n = 400)
737	24	2	1:1 Ratio Population, 83.00% (n = 400)
739	9	1	1:1 Ratio Population, 83.00% (n = 400)
741	24	2	1:1 Ratio Population, 83.00% (n = 400)
743	23.6667	1	1:1 Ratio Population, 83.00% (n = 400)
745	24	2	1:1 Ratio Population, 83.00% (n = 400)
747	24	2	1:1 Ratio Population, 83.00% (n = 400)
748	24	2	1:1 Ratio Population, 83.00% (n = 400)
750	16	1	1:1 Ratio Population, 83.00% (n = 400)
751	24	2	1:1 Ratio Population, 83.00% (n = 400)
753	24	2	1:1 Ratio Population, 83.00% (n = 400)
755	24	2	1:1 Ratio Population, 83.00% (n = 400)
756	6.66667	1	1:1 Ratio Population, 83.00% (n = 400)
757	12.6667	1	1:1 Ratio Population, 83.00% (n = 400)
758	24	2	1:1 Ratio Population, 83.00% (n = 400)
759	16.3333	1	1:1 Ratio Population, 83.00% (n = 400)
760	16.6667	1	1:1 Ratio Population, 83.00% (n = 400)
761	24	2	1:1 Ratio Population, 83.00% (n = 400)
762	24	2	1:1 Ratio Population, 83.00% (n = 400)
21	24	2	2:1 Ratio Population, 83.81% (n = 105)
46	24	2	2:1 Ratio Population, 83.81% (n = 105)
50	24	2	2:1 Ratio Population, 83.81% (n = 105)
62	24	2	2:1 Ratio Population, 83.81% (n = 105)
71	21.3333	1	2:1 Ratio Population, 83.81% (n = 105)
81	24	2	2:1 Ratio Population, 83.81% (n = 105)
85	24	2	2:1 Ratio Population, 83.81% (n = 105)
87	17.6667	1	2:1 Ratio Population, 83.81% (n = 105)
89	18	1	2:1 Ratio Population, 83.81% (n = 105)
92	24	2	2:1 Ratio Population, 83.81% (n = 105)
98	19	1	2:1 Ratio Population, 83.81% (n = 105)
109	24	2	2:1 Ratio Population, 83.81% (n = 105)
113	24	2	2:1 Ratio Population, 83.81% (n = 105)
114	24	2	2:1 Ratio Population, 83.81% (n = 105)
123	24	2	2:1 Ratio Population, 83.81% (n = 105)
139	24	2	2:1 Ratio Population, 83.81% (n = 105)
143	24	2	2:1 Ratio Population, 83.81% (n = 105)
144	24	2	2:1 Ratio Population, 83.81% (n = 105)
153	24	2	2:1 Ratio Population, 83.81% (n = 105)
156	24	2	2:1 Ratio Population, 83.81% (n = 105)
163	24	2	2:1 Ratio Population, 83.81% (n = 105)
168	24	2	2:1 Ratio Population, 83.81% (n = 105)
179	24	2	2:1 Ratio Population, 83.81% (n = 105)
180	24	2	2:1 Ratio Population, 83.81% (n = 105)
186	24	2	2:1 Ratio Population, 83.81% (n = 105)
198	17.3333	1	2:1 Ratio Population, 83.81% (n = 105)
200	24	2	2:1 Ratio Population, 83.81% (n = 105)
209	24	2	2:1 Ratio Population, 83.81% (n = 105)
221	24	2	2:1 Ratio Population, 83.81% (n = 105)
224	24	2	2:1 Ratio Population, 83.81% (n = 105)
231	24	2	2:1 Ratio Population, 83.81% (n = 105)
239	24	2	2:1 Ratio Population, 83.81% (n = 105)
243	24	2	2:1 Ratio Population, 83.81% (n = 105)
244	24	2	2:1 Ratio Population, 83.81% (n = 105)
260	24	2	2:1 Ratio Population, 83.81% (n = 105)
264	4.33333	1	2:1 Ratio Population, 83.81% (n = 105)
271	24	2	2:1 Ratio Population, 83.81% (n = 105)
274	24	2	2:1 Ratio Population, 83.81% (n = 105)
289	24	2	2:1 Ratio Population, 83.81% (n = 105)
294	24	2	2:1 Ratio Population, 83.81% (n = 105)
295	24	2	2:1 Ratio Population, 83.81% (n = 105)
296	24	2	2:1 Ratio Population, 83.81% (n = 105)
300	24	2	2:1 Ratio Population, 83.81% (n = 105)
313	24	2	2:1 Ratio Population, 83.81% (n = 105)
316	19.6667	1	2:1 Ratio Population, 83.81% (n = 105)
322	24	2	2:1 Ratio Population, 83.81% (n = 105)
323	24	2	2:1 Ratio Population, 83.81% (n = 105)
325	24	2	2:1 Ratio Population, 83.81% (n = 105)
326	24	2	2:1 Ratio Population, 83.81% (n = 105)
334	24	2	2:1 Ratio Population, 83.81% (n = 105)
337	24	2	2:1 Ratio Population, 83.81% (n = 105)
348	19.6667	1	2:1 Ratio Population, 83.81% (n = 105)
366	24	2	2:1 Ratio Population, 83.81% (n = 105)
370	24	2	2:1 Ratio Population, 83.81% (n = 105)
384	24	2	2:1 Ratio Population, 83.81% (n = 105)
399	24	2	2:1 Ratio Population, 83.81% (n = 105)
423	22	1	2:1 Ratio Population, 83.81% (n = 105)
438	24	2	2:1 Ratio Population, 83.81% (n = 105)
448	24	2	2:1 Ratio Population, 83.81% (n = 105)
449	24	2	2:1 Ratio Population, 83.81% (n = 105)
468	24	2	2:1 Ratio Population, 83.81% (n = 105)
470	24	2	2:1 Ratio Population, 83.81% (n = 105)
479	24	2	2:1 Ratio Population, 83.81% (n = 105)
480	24	2	2:1 Ratio Population, 83.81% (n = 105)
481	24	2	2:1 Ratio Population, 83.81% (n = 105)
490	24	2	2:1 Ratio Population, 83.81% (n = 105)
497	24	2	2:1 Ratio Population, 83.81% (n = 105)
516	24	2	2:1 Ratio Population, 83.81% (n = 105)
520	24	2	2:1 Ratio Population, 83.81% (n = 105)
522	24	2	2:1 Ratio Population, 83.81% (n = 105)
526	24	2	2:1 Ratio Population, 83.81% (n = 105)
531	23	1	2:1 Ratio Population, 83.81% (n = 105)
538	24	2	2:1 Ratio Population, 83.81% (n = 105)
547	24	2	2:1 Ratio Population, 83.81% (n = 105)
548	24	2	2:1 Ratio Population, 83.81% (n = 105)
550	24	2	2:1 Ratio Population, 83.81% (n = 105)
552	24	2	2:1 Ratio Population, 83.81% (n = 105)
558	24	2	2:1 Ratio Population, 83.81% (n = 105)
559	24	2	2:1 Ratio Population, 83.81% (n = 105)
562	24	2	2:1 Ratio Population, 83.81% (n = 105)
565	24	2	2:1 Ratio Population, 83.81% (n = 105)
573	24	2	2:1 Ratio Population, 83.81% (n = 105)
583	24	2	2:1 Ratio Population, 83.81% (n = 105)
591	14	1	2:1 Ratio Population, 83.81% (n = 105)
616	24	2	2:1 Ratio Population, 83.81% (n = 105)
629	24	2	2:1 Ratio Population, 83.81% (n = 105)
631	24	2	2:1 Ratio Population, 83.81% (n = 105)
632	24	2	2:1 Ratio Population, 83.81% (n = 105)
642	8	1	2:1 Ratio Population, 83.81% (n = 105)
645	24	2	2:1 Ratio Population, 83.81% (n = 105)
647	16.3333	1	2:1 Ratio Population, 83.81% (n = 105)
650	11.3333	1	2:1 Ratio Population, 83.81% (n = 105)
668	18	1	2:1 Ratio Population, 83.81% (n = 105)
679	24	2	2:1 Ratio Population, 83.81% (n = 105)
691	24	2	2:1 Ratio Population, 83.81% (n = 105)
698	24	2	2:1 Ratio Population, 83.81% (n = 105)
703	16	1	2:1 Ratio Population, 83.81% (n = 105)
722	24	2	2:1 Ratio Population, 83.81% (n = 105)
723	24	2	2:1 Ratio Population, 83.81% (n = 105)
726	24	2	2:1 Ratio Population, 83.81% (n = 105)
727	24	2	2:1 Ratio Population, 83.81% (n = 105)
742	24	2	2:1 Ratio Population, 83.81% (n = 105)
746	24	2	2:1 Ratio Population, 83.81% (n = 105)
749	17	1	2:1 Ratio Population, 83.81% (n = 105)
754	24	2	2:1 Ratio Population, 83.81% (n = 105)
6	24	2	3:1 Ratio Population, 90.62%(n = 32)
33	24	2	3:1 Ratio Population, 90.62%(n = 32)
88	24	2	3:1 Ratio Population, 90.62%(n = 32)
127	24	2	3:1 Ratio Population, 90.62%(n = 32)
146	24	2	3:1 Ratio Population, 90.62%(n = 32)
185	24	2	3:1 Ratio Population, 90.62%(n = 32)
202	21.6667	1	3:1 Ratio Population, 90.62%(n = 32)
233	24	2	3:1 Ratio Population, 90.62%(n = 32)
251	24	2	3:1 Ratio Population, 90.62%(n = 32)
253	24	2	3:1 Ratio Population, 90.62%(n = 32)
262	24	2	3:1 Ratio Population, 90.62%(n = 32)
279	24	2	3:1 Ratio Population, 90.62%(n = 32)
343	24	2	3:1 Ratio Population, 90.62%(n = 32)
358	24	2	3:1 Ratio Population, 90.62%(n = 32)
376	16.3333	1	3:1 Ratio Population, 90.62%(n = 32)
380	9.33333	1	3:1 Ratio Population, 90.62%(n = 32)
404	24	2	3:1 Ratio Population, 90.62%(n = 32)
425	24	2	3:1 Ratio Population, 90.62%(n = 32)
433	24	2	3:1 Ratio Population, 90.62%(n = 32)
434	24	2	3:1 Ratio Population, 90.62%(n = 32)
461	24	2	3:1 Ratio Population, 90.62%(n = 32)
464	24	2	3:1 Ratio Population, 90.62%(n = 32)
488	24	2	3:1 Ratio Population, 90.62%(n = 32)
491	24	2	3:1 Ratio Population, 90.62%(n = 32)
545	24	2	3:1 Ratio Population, 90.62%(n = 32)
596	24	2	3:1 Ratio Population, 90.62%(n = 32)
606	24	2	3:1 Ratio Population, 90.62%(n = 32)
661	24	2	3:1 Ratio Population, 90.62%(n = 32)
682	24	2	3:1 Ratio Population, 90.62%(n = 32)
695	24	2	3:1 Ratio Population, 90.62%(n = 32)
697	24	2	3:1 Ratio Population, 90.62%(n = 32)
738	24	2	3:1 Ratio Population, 90.62%(n = 32)

## Sheet: Cell Line 2 - 120M (Exp 2)
Cell Line 2 - 120M (Exp 2)
Combined Data					Immune Cell Only Population:							Tumor Cell Only Population							1:1 Ratio Population							2:1 Ratio Population							3:1 Ratio Population
Trap ID	Cell Death Times	Status	Group		Trap ID	Cell Death Times	Status	Group	Survivability	Timepoints		Trap ID	Cell Death Times	Status	Group	Survivability	Timepoints		Trap ID	Cell Death Times	Status	Group	Survivability	Timepoints		Trap ID	Cell Death Times	Status	Group	Survivability	Timepoints		Trap ID	Cell Death Times	Status	Group	Survivability	Timepoints
53	24	2	Single Immune Cell Population, 100.00% (n = 32)		53	24	2	Single Immune Cell Population, 100.00% (n = 32)	1	24		31	24	2	Single Tumor Cell Population, 87.50% (n = 24)	1	10		2	24	2	1:1 Ratio Population, 92.49% (n = 386)	1	0		8	13.3333	1	2:1 Ratio Population, 84.24% (n = 165)	1	0.333333		45	24	2	3:1 Ratio Population, 90.62%(n = 32)	1	6
66	24	2	Single Immune Cell Population, 100.00% (n = 32)		66	24	2	Single Immune Cell Population, 100.00% (n = 32)	1	24		34	24	2	Single Tumor Cell Population, 87.50% (n = 24)	0.958333	10		3	24	2	1:1 Ratio Population, 92.49% (n = 386)	0.997409	0		32	24	2	2:1 Ratio Population, 84.24% (n = 165)	0.993939	0.333333		56	6	1	3:1 Ratio Population, 90.62%(n = 32)	0.9375	6
81	24	2	Single Immune Cell Population, 100.00% (n = 32)		81	24	2	Single Immune Cell Population, 100.00% (n = 32)				41	24	2	Single Tumor Cell Population, 87.50% (n = 24)	0.875	13.3333		4	24	2	1:1 Ratio Population, 92.49% (n = 386)	0.989637	4.33333		37	24	2	2:1 Ratio Population, 84.24% (n = 165)	0.987879	4		92	24	2	3:1 Ratio Population, 90.62%(n = 32)	0.90625	9.33333
99	24	2	Single Immune Cell Population, 100.00% (n = 32)		99	24	2	Single Immune Cell Population, 100.00% (n = 32)				51	24	2	Single Tumor Cell Population, 87.50% (n = 24)	0.875	24		6	24	2	1:1 Ratio Population, 92.49% (n = 386)	0.987047	4.66667		60	24	2	2:1 Ratio Population, 84.24% (n = 165)	0.981818	5.66667		110	24	2	3:1 Ratio Population, 90.62%(n = 32)	0.90625	24
124	24	2	Single Immune Cell Population, 100.00% (n = 32)		124	24	2	Single Immune Cell Population, 100.00% (n = 32)				144	24	2	Single Tumor Cell Population, 87.50% (n = 24)				14	24	2	1:1 Ratio Population, 92.49% (n = 386)	0.984456	5.66667		69	24	2	2:1 Ratio Population, 84.24% (n = 165)	0.975758	6.33333		121	24	2	3:1 Ratio Population, 90.62%(n = 32)
180	24	2	Single Immune Cell Population, 100.00% (n = 32)		180	24	2	Single Immune Cell Population, 100.00% (n = 32)				160	13.3333	1	Single Tumor Cell Population, 87.50% (n = 24)				15	24	2	1:1 Ratio Population, 92.49% (n = 386)	0.981865	6.33333		72	24	2	2:1 Ratio Population, 84.24% (n = 165)	0.963636	6.66667		135	24	2	3:1 Ratio Population, 90.62%(n = 32)
203	24	2	Single Immune Cell Population, 100.00% (n = 32)		203	24	2	Single Immune Cell Population, 100.00% (n = 32)				214	24	2	Single Tumor Cell Population, 87.50% (n = 24)				16	24	2	1:1 Ratio Population, 92.49% (n = 386)	0.979275	6.66667		79	24	2	2:1 Ratio Population, 84.24% (n = 165)	0.951515	7		168	24	2	3:1 Ratio Population, 90.62%(n = 32)
240	24	2	Single Immune Cell Population, 100.00% (n = 32)		240	24	2	Single Immune Cell Population, 100.00% (n = 32)				231	24	2	Single Tumor Cell Population, 87.50% (n = 24)				17	24	2	1:1 Ratio Population, 92.49% (n = 386)	0.974093	7.66667		83	9.33333	1	2:1 Ratio Population, 84.24% (n = 165)	0.939394	7.33333		177	24	2	3:1 Ratio Population, 90.62%(n = 32)
251	24	2	Single Immune Cell Population, 100.00% (n = 32)		251	24	2	Single Immune Cell Population, 100.00% (n = 32)				300	24	2	Single Tumor Cell Population, 87.50% (n = 24)				18	24	2	1:1 Ratio Population, 92.49% (n = 386)	0.971503	8		85	24	2	2:1 Ratio Population, 84.24% (n = 165)	0.933333	8		192	9.33333	1	3:1 Ratio Population, 90.62%(n = 32)
267	24	2	Single Immune Cell Population, 100.00% (n = 32)		267	24	2	Single Immune Cell Population, 100.00% (n = 32)				305	24	2	Single Tumor Cell Population, 87.50% (n = 24)				19	24	2	1:1 Ratio Population, 92.49% (n = 386)	0.968912	9.33333		90	24	2	2:1 Ratio Population, 84.24% (n = 165)	0.927273	8.66667		195	24	2	3:1 Ratio Population, 90.62%(n = 32)
330	24	2	Single Immune Cell Population, 100.00% (n = 32)		330	24	2	Single Immune Cell Population, 100.00% (n = 32)				307	24	2	Single Tumor Cell Population, 87.50% (n = 24)				21	24	2	1:1 Ratio Population, 92.49% (n = 386)	0.966321	9.66667		91	0.333333	1	2:1 Ratio Population, 84.24% (n = 165)	0.921212	9		198	24	2	3:1 Ratio Population, 90.62%(n = 32)
334	24	2	Single Immune Cell Population, 100.00% (n = 32)		334	24	2	Single Immune Cell Population, 100.00% (n = 32)				322	24	2	Single Tumor Cell Population, 87.50% (n = 24)				23	24	2	1:1 Ratio Population, 92.49% (n = 386)	0.963731	10		94	24	2	2:1 Ratio Population, 84.24% (n = 165)	0.890909	9.33333		217	24	2	3:1 Ratio Population, 90.62%(n = 32)
398	24	2	Single Immune Cell Population, 100.00% (n = 32)		398	24	2	Single Immune Cell Population, 100.00% (n = 32)				361	13.3333	1	Single Tumor Cell Population, 87.50% (n = 24)				25	24	2	1:1 Ratio Population, 92.49% (n = 386)	0.96114	10.3333		95	24	2	2:1 Ratio Population, 84.24% (n = 165)	0.884848	10.6667		222	24	2	3:1 Ratio Population, 90.62%(n = 32)
449	24	2	Single Immune Cell Population, 100.00% (n = 32)		449	24	2	Single Immune Cell Population, 100.00% (n = 32)				425	24	2	Single Tumor Cell Population, 87.50% (n = 24)				26	24	2	1:1 Ratio Population, 92.49% (n = 386)	0.955959	10.6667		100	24	2	2:1 Ratio Population, 84.24% (n = 165)	0.872727	12.3333		234	24	2	3:1 Ratio Population, 90.62%(n = 32)
465	24	2	Single Immune Cell Population, 100.00% (n = 32)		465	24	2	Single Immune Cell Population, 100.00% (n = 32)				430	24	2	Single Tumor Cell Population, 87.50% (n = 24)				27	24	2	1:1 Ratio Population, 92.49% (n = 386)	0.953368	11		103	24	2	2:1 Ratio Population, 84.24% (n = 165)	0.866667	13.3333		288	24	2	3:1 Ratio Population, 90.62%(n = 32)
516	24	2	Single Immune Cell Population, 100.00% (n = 32)		516	24	2	Single Immune Cell Population, 100.00% (n = 32)				539	24	2	Single Tumor Cell Population, 87.50% (n = 24)				28	24	2	1:1 Ratio Population, 92.49% (n = 386)	0.948187	11.3333		106	4	1	2:1 Ratio Population, 84.24% (n = 165)	0.860606	15		400	24	2	3:1 Ratio Population, 90.62%(n = 32)
526	24	2	Single Immune Cell Population, 100.00% (n = 32)		526	24	2	Single Immune Cell Population, 100.00% (n = 32)				575	24	2	Single Tumor Cell Population, 87.50% (n = 24)				29	24	2	1:1 Ratio Population, 92.49% (n = 386)	0.945596	11.6667		109	24	2	2:1 Ratio Population, 84.24% (n = 165)	0.854545	15.6667		407	24	2	3:1 Ratio Population, 90.62%(n = 32)
536	24	2	Single Immune Cell Population, 100.00% (n = 32)		536	24	2	Single Immune Cell Population, 100.00% (n = 32)				582	24	2	Single Tumor Cell Population, 87.50% (n = 24)				30	24	2	1:1 Ratio Population, 92.49% (n = 386)	0.943005	12		116	24	2	2:1 Ratio Population, 84.24% (n = 165)	0.848485	16.3333		438	24	2	3:1 Ratio Population, 90.62%(n = 32)
550	24	2	Single Immune Cell Population, 100.00% (n = 32)		550	24	2	Single Immune Cell Population, 100.00% (n = 32)				601	24	2	Single Tumor Cell Population, 87.50% (n = 24)				35	24	2	1:1 Ratio Population, 92.49% (n = 386)	0.937824	13.3333		126	24	2	2:1 Ratio Population, 84.24% (n = 165)	0.842424	17.6667		454	24	2	3:1 Ratio Population, 90.62%(n = 32)
554	24	2	Single Immune Cell Population, 100.00% (n = 32)		554	24	2	Single Immune Cell Population, 100.00% (n = 32)				612	24	2	Single Tumor Cell Population, 87.50% (n = 24)				36	24	2	1:1 Ratio Population, 92.49% (n = 386)	0.935233	15		128	24	2	2:1 Ratio Population, 84.24% (n = 165)	0.842424	24		455	24	2	3:1 Ratio Population, 90.62%(n = 32)
555	24	2	Single Immune Cell Population, 100.00% (n = 32)		555	24	2	Single Immune Cell Population, 100.00% (n = 32)				622	24	2	Single Tumor Cell Population, 87.50% (n = 24)				40	24	2	1:1 Ratio Population, 92.49% (n = 386)	0.932642	16		132	7	1	2:1 Ratio Population, 84.24% (n = 165)				462	24	2	3:1 Ratio Population, 90.62%(n = 32)
586	24	2	Single Immune Cell Population, 100.00% (n = 32)		586	24	2	Single Immune Cell Population, 100.00% (n = 32)				694	10	1	Single Tumor Cell Population, 87.50% (n = 24)				43	24	2	1:1 Ratio Population, 92.49% (n = 386)	0.930052	18.3333		137	24	2	2:1 Ratio Population, 84.24% (n = 165)				518	24	2	3:1 Ratio Population, 90.62%(n = 32)
597	24	2	Single Immune Cell Population, 100.00% (n = 32)		597	24	2	Single Immune Cell Population, 100.00% (n = 32)				742	24	2	Single Tumor Cell Population, 87.50% (n = 24)				44	24	2	1:1 Ratio Population, 92.49% (n = 386)	0.927461	19.6667		140	24	2	2:1 Ratio Population, 84.24% (n = 165)				530	24	2	3:1 Ratio Population, 90.62%(n = 32)
636	24	2	Single Immune Cell Population, 100.00% (n = 32)		636	24	2	Single Immune Cell Population, 100.00% (n = 32)				761	24	2	Single Tumor Cell Population, 87.50% (n = 24)				47	24	2	1:1 Ratio Population, 92.49% (n = 386)	0.92487	20.3333		145	24	2	2:1 Ratio Population, 84.24% (n = 165)				593	24	2	3:1 Ratio Population, 90.62%(n = 32)
654	24	2	Single Immune Cell Population, 100.00% (n = 32)		654	24	2	Single Immune Cell Population, 100.00% (n = 32)											49	13.3333	1	1:1 Ratio Population, 92.49% (n = 386)	0.92487	24		148	24	2	2:1 Ratio Population, 84.24% (n = 165)				594	24	2	3:1 Ratio Population, 90.62%(n = 32)
715	24	2	Single Immune Cell Population, 100.00% (n = 32)		715	24	2	Single Immune Cell Population, 100.00% (n = 32)											52	24	2	1:1 Ratio Population, 92.49% (n = 386)				151	24	2	2:1 Ratio Population, 84.24% (n = 165)				604	24	2	3:1 Ratio Population, 90.62%(n = 32)
729	24	2	Single Immune Cell Population, 100.00% (n = 32)		729	24	2	Single Immune Cell Population, 100.00% (n = 32)											55	11	1	1:1 Ratio Population, 92.49% (n = 386)				155	24	2	2:1 Ratio Population, 84.24% (n = 165)				644	24	2	3:1 Ratio Population, 90.62%(n = 32)
730	24	2	Single Immune Cell Population, 100.00% (n = 32)		730	24	2	Single Immune Cell Population, 100.00% (n = 32)											57	24	2	1:1 Ratio Population, 92.49% (n = 386)				158	24	2	2:1 Ratio Population, 84.24% (n = 165)				723	6	1	3:1 Ratio Population, 90.62%(n = 32)
746	24	2	Single Immune Cell Population, 100.00% (n = 32)		746	24	2	Single Immune Cell Population, 100.00% (n = 32)											58	24	2	1:1 Ratio Population, 92.49% (n = 386)				164	24	2	2:1 Ratio Population, 84.24% (n = 165)				726	24	2	3:1 Ratio Population, 90.62%(n = 32)
776	24	2	Single Immune Cell Population, 100.00% (n = 32)		776	24	2	Single Immune Cell Population, 100.00% (n = 32)											59	24	2	1:1 Ratio Population, 92.49% (n = 386)				166	24	2	2:1 Ratio Population, 84.24% (n = 165)				732	24	2	3:1 Ratio Population, 90.62%(n = 32)
805	24	2	Single Immune Cell Population, 100.00% (n = 32)		805	24	2	Single Immune Cell Population, 100.00% (n = 32)											61	24	2	1:1 Ratio Population, 92.49% (n = 386)				170	24	2	2:1 Ratio Population, 84.24% (n = 165)				745	24	2	3:1 Ratio Population, 90.62%(n = 32)
822	24	2	Single Immune Cell Population, 100.00% (n = 32)		822	24	2	Single Immune Cell Population, 100.00% (n = 32)											65	24	2	1:1 Ratio Population, 92.49% (n = 386)				171	24	2	2:1 Ratio Population, 84.24% (n = 165)				756	24	2	3:1 Ratio Population, 90.62%(n = 32)
31	24	2	Single Tumor Cell Population, 87.50% (n = 24)																67	24	2	1:1 Ratio Population, 92.49% (n = 386)				175	9.33333	1	2:1 Ratio Population, 84.24% (n = 165)
34	24	2	Single Tumor Cell Population, 87.50% (n = 24)																68	24	2	1:1 Ratio Population, 92.49% (n = 386)				176	24	2	2:1 Ratio Population, 84.24% (n = 165)
41	24	2	Single Tumor Cell Population, 87.50% (n = 24)																71	24	2	1:1 Ratio Population, 92.49% (n = 386)				187	24	2	2:1 Ratio Population, 84.24% (n = 165)
51	24	2	Single Tumor Cell Population, 87.50% (n = 24)																73	24	2	1:1 Ratio Population, 92.49% (n = 386)				200	24	2	2:1 Ratio Population, 84.24% (n = 165)
144	24	2	Single Tumor Cell Population, 87.50% (n = 24)																74	24	2	1:1 Ratio Population, 92.49% (n = 386)				201	24	2	2:1 Ratio Population, 84.24% (n = 165)
160	13.3333	1	Single Tumor Cell Population, 87.50% (n = 24)																75	24	2	1:1 Ratio Population, 92.49% (n = 386)				205	24	2	2:1 Ratio Population, 84.24% (n = 165)
214	24	2	Single Tumor Cell Population, 87.50% (n = 24)																77	24	2	1:1 Ratio Population, 92.49% (n = 386)				207	24	2	2:1 Ratio Population, 84.24% (n = 165)
231	24	2	Single Tumor Cell Population, 87.50% (n = 24)																78	24	2	1:1 Ratio Population, 92.49% (n = 386)				208	24	2	2:1 Ratio Population, 84.24% (n = 165)
300	24	2	Single Tumor Cell Population, 87.50% (n = 24)																82	24	2	1:1 Ratio Population, 92.49% (n = 386)				212	24	2	2:1 Ratio Population, 84.24% (n = 165)
305	24	2	Single Tumor Cell Population, 87.50% (n = 24)																84	24	2	1:1 Ratio Population, 92.49% (n = 386)				215	8	1	2:1 Ratio Population, 84.24% (n = 165)
307	24	2	Single Tumor Cell Population, 87.50% (n = 24)																86	24	2	1:1 Ratio Population, 92.49% (n = 386)				218	24	2	2:1 Ratio Population, 84.24% (n = 165)
322	24	2	Single Tumor Cell Population, 87.50% (n = 24)																87	0	1	1:1 Ratio Population, 92.49% (n = 386)				219	24	2	2:1 Ratio Population, 84.24% (n = 165)
361	13.3333	1	Single Tumor Cell Population, 87.50% (n = 24)																88	24	2	1:1 Ratio Population, 92.49% (n = 386)				229	24	2	2:1 Ratio Population, 84.24% (n = 165)
425	24	2	Single Tumor Cell Population, 87.50% (n = 24)																89	24	2	1:1 Ratio Population, 92.49% (n = 386)				232	24	2	2:1 Ratio Population, 84.24% (n = 165)
430	24	2	Single Tumor Cell Population, 87.50% (n = 24)																93	24	2	1:1 Ratio Population, 92.49% (n = 386)				233	24	2	2:1 Ratio Population, 84.24% (n = 165)
539	24	2	Single Tumor Cell Population, 87.50% (n = 24)																96	24	2	1:1 Ratio Population, 92.49% (n = 386)				246	24	2	2:1 Ratio Population, 84.24% (n = 165)
575	24	2	Single Tumor Cell Population, 87.50% (n = 24)																97	24	2	1:1 Ratio Population, 92.49% (n = 386)				247	24	2	2:1 Ratio Population, 84.24% (n = 165)
582	24	2	Single Tumor Cell Population, 87.50% (n = 24)																98	24	2	1:1 Ratio Population, 92.49% (n = 386)				249	6.33333	1	2:1 Ratio Population, 84.24% (n = 165)
601	24	2	Single Tumor Cell Population, 87.50% (n = 24)																104	24	2	1:1 Ratio Population, 92.49% (n = 386)				253	24	2	2:1 Ratio Population, 84.24% (n = 165)
612	24	2	Single Tumor Cell Population, 87.50% (n = 24)																105	24	2	1:1 Ratio Population, 92.49% (n = 386)				254	24	2	2:1 Ratio Population, 84.24% (n = 165)
622	24	2	Single Tumor Cell Population, 87.50% (n = 24)																107	24	2	1:1 Ratio Population, 92.49% (n = 386)				261	24	2	2:1 Ratio Population, 84.24% (n = 165)
694	10	1	Single Tumor Cell Population, 87.50% (n = 24)																108	24	2	1:1 Ratio Population, 92.49% (n = 386)				265	6.66667	1	2:1 Ratio Population, 84.24% (n = 165)
742	24	2	Single Tumor Cell Population, 87.50% (n = 24)																111	24	2	1:1 Ratio Population, 92.49% (n = 386)				268	24	2	2:1 Ratio Population, 84.24% (n = 165)
761	24	2	Single Tumor Cell Population, 87.50% (n = 24)																112	24	2	1:1 Ratio Population, 92.49% (n = 386)				273	24	2	2:1 Ratio Population, 84.24% (n = 165)
2	24	2	1:1 Ratio Population, 92.49% (n = 386)																113	24	2	1:1 Ratio Population, 92.49% (n = 386)				278	24	2	2:1 Ratio Population, 84.24% (n = 165)
3	24	2	1:1 Ratio Population, 92.49% (n = 386)																114	24	2	1:1 Ratio Population, 92.49% (n = 386)				285	24	2	2:1 Ratio Population, 84.24% (n = 165)
4	24	2	1:1 Ratio Population, 92.49% (n = 386)																117	24	2	1:1 Ratio Population, 92.49% (n = 386)				291	24	2	2:1 Ratio Population, 84.24% (n = 165)
6	24	2	1:1 Ratio Population, 92.49% (n = 386)																118	24	2	1:1 Ratio Population, 92.49% (n = 386)				293	24	2	2:1 Ratio Population, 84.24% (n = 165)
14	24	2	1:1 Ratio Population, 92.49% (n = 386)																122	24	2	1:1 Ratio Population, 92.49% (n = 386)				295	24	2	2:1 Ratio Population, 84.24% (n = 165)
15	24	2	1:1 Ratio Population, 92.49% (n = 386)																125	24	2	1:1 Ratio Population, 92.49% (n = 386)				297	24	2	2:1 Ratio Population, 84.24% (n = 165)
16	24	2	1:1 Ratio Population, 92.49% (n = 386)																127	24	2	1:1 Ratio Population, 92.49% (n = 386)				309	7.33333	1	2:1 Ratio Population, 84.24% (n = 165)
17	24	2	1:1 Ratio Population, 92.49% (n = 386)																130	24	2	1:1 Ratio Population, 92.49% (n = 386)				316	24	2	2:1 Ratio Population, 84.24% (n = 165)
18	24	2	1:1 Ratio Population, 92.49% (n = 386)																133	24	2	1:1 Ratio Population, 92.49% (n = 386)				324	24	2	2:1 Ratio Population, 84.24% (n = 165)
19	24	2	1:1 Ratio Population, 92.49% (n = 386)																134	24	2	1:1 Ratio Population, 92.49% (n = 386)				326	24	2	2:1 Ratio Population, 84.24% (n = 165)
21	24	2	1:1 Ratio Population, 92.49% (n = 386)																136	24	2	1:1 Ratio Population, 92.49% (n = 386)				332	24	2	2:1 Ratio Population, 84.24% (n = 165)
23	24	2	1:1 Ratio Population, 92.49% (n = 386)																139	24	2	1:1 Ratio Population, 92.49% (n = 386)				333	24	2	2:1 Ratio Population, 84.24% (n = 165)
25	24	2	1:1 Ratio Population, 92.49% (n = 386)																141	24	2	1:1 Ratio Population, 92.49% (n = 386)				336	24	2	2:1 Ratio Population, 84.24% (n = 165)
26	24	2	1:1 Ratio Population, 92.49% (n = 386)																142	24	2	1:1 Ratio Population, 92.49% (n = 386)				339	24	2	2:1 Ratio Population, 84.24% (n = 165)
27	24	2	1:1 Ratio Population, 92.49% (n = 386)																143	24	2	1:1 Ratio Population, 92.49% (n = 386)				346	8.66667	1	2:1 Ratio Population, 84.24% (n = 165)
28	24	2	1:1 Ratio Population, 92.49% (n = 386)																146	24	2	1:1 Ratio Population, 92.49% (n = 386)				355	24	2	2:1 Ratio Population, 84.24% (n = 165)
29	24	2	1:1 Ratio Population, 92.49% (n = 386)																147	24	2	1:1 Ratio Population, 92.49% (n = 386)				363	7.33333	1	2:1 Ratio Population, 84.24% (n = 165)
30	24	2	1:1 Ratio Population, 92.49% (n = 386)																152	24	2	1:1 Ratio Population, 92.49% (n = 386)				364	24	2	2:1 Ratio Population, 84.24% (n = 165)
35	24	2	1:1 Ratio Population, 92.49% (n = 386)																153	24	2	1:1 Ratio Population, 92.49% (n = 386)				365	24	2	2:1 Ratio Population, 84.24% (n = 165)
36	24	2	1:1 Ratio Population, 92.49% (n = 386)																154	24	2	1:1 Ratio Population, 92.49% (n = 386)				369	24	2	2:1 Ratio Population, 84.24% (n = 165)
40	24	2	1:1 Ratio Population, 92.49% (n = 386)																156	24	2	1:1 Ratio Population, 92.49% (n = 386)				372	24	2	2:1 Ratio Population, 84.24% (n = 165)
43	24	2	1:1 Ratio Population, 92.49% (n = 386)																157	24	2	1:1 Ratio Population, 92.49% (n = 386)				373	24	2	2:1 Ratio Population, 84.24% (n = 165)
44	24	2	1:1 Ratio Population, 92.49% (n = 386)																161	24	2	1:1 Ratio Population, 92.49% (n = 386)				377	24	2	2:1 Ratio Population, 84.24% (n = 165)
47	24	2	1:1 Ratio Population, 92.49% (n = 386)																165	24	2	1:1 Ratio Population, 92.49% (n = 386)				379	24	2	2:1 Ratio Population, 84.24% (n = 165)
49	13.3333	1	1:1 Ratio Population, 92.49% (n = 386)																169	24	2	1:1 Ratio Population, 92.49% (n = 386)				386	12.3333	1	2:1 Ratio Population, 84.24% (n = 165)
52	24	2	1:1 Ratio Population, 92.49% (n = 386)																172	24	2	1:1 Ratio Population, 92.49% (n = 386)				387	9.33333	1	2:1 Ratio Population, 84.24% (n = 165)
55	11	1	1:1 Ratio Population, 92.49% (n = 386)																173	24	2	1:1 Ratio Population, 92.49% (n = 386)				388	15.6667	1	2:1 Ratio Population, 84.24% (n = 165)
57	24	2	1:1 Ratio Population, 92.49% (n = 386)																174	24	2	1:1 Ratio Population, 92.49% (n = 386)				391	24	2	2:1 Ratio Population, 84.24% (n = 165)
58	24	2	1:1 Ratio Population, 92.49% (n = 386)																178	24	2	1:1 Ratio Population, 92.49% (n = 386)				394	24	2	2:1 Ratio Population, 84.24% (n = 165)
59	24	2	1:1 Ratio Population, 92.49% (n = 386)																179	24	2	1:1 Ratio Population, 92.49% (n = 386)				408	9.33333	1	2:1 Ratio Population, 84.24% (n = 165)
61	24	2	1:1 Ratio Population, 92.49% (n = 386)																182	24	2	1:1 Ratio Population, 92.49% (n = 386)				414	17.6667	1	2:1 Ratio Population, 84.24% (n = 165)
65	24	2	1:1 Ratio Population, 92.49% (n = 386)																183	16	1	1:1 Ratio Population, 92.49% (n = 386)				415	24	2	2:1 Ratio Population, 84.24% (n = 165)
67	24	2	1:1 Ratio Population, 92.49% (n = 386)																185	5.66667	1	1:1 Ratio Population, 92.49% (n = 386)				416	24	2	2:1 Ratio Population, 84.24% (n = 165)
68	24	2	1:1 Ratio Population, 92.49% (n = 386)																186	24	2	1:1 Ratio Population, 92.49% (n = 386)				418	24	2	2:1 Ratio Population, 84.24% (n = 165)
71	24	2	1:1 Ratio Population, 92.49% (n = 386)																188	24	2	1:1 Ratio Population, 92.49% (n = 386)				420	24	2	2:1 Ratio Population, 84.24% (n = 165)
73	24	2	1:1 Ratio Population, 92.49% (n = 386)																190	24	2	1:1 Ratio Population, 92.49% (n = 386)				421	24	2	2:1 Ratio Population, 84.24% (n = 165)
74	24	2	1:1 Ratio Population, 92.49% (n = 386)																191	24	2	1:1 Ratio Population, 92.49% (n = 386)				422	24	2	2:1 Ratio Population, 84.24% (n = 165)
75	24	2	1:1 Ratio Population, 92.49% (n = 386)																196	24	2	1:1 Ratio Population, 92.49% (n = 386)				432	24	2	2:1 Ratio Population, 84.24% (n = 165)
77	24	2	1:1 Ratio Population, 92.49% (n = 386)																206	11.3333	1	1:1 Ratio Population, 92.49% (n = 386)				434	9	1	2:1 Ratio Population, 84.24% (n = 165)
78	24	2	1:1 Ratio Population, 92.49% (n = 386)																209	24	2	1:1 Ratio Population, 92.49% (n = 386)				436	24	2	2:1 Ratio Population, 84.24% (n = 165)
82	24	2	1:1 Ratio Population, 92.49% (n = 386)																210	24	2	1:1 Ratio Population, 92.49% (n = 386)				441	24	2	2:1 Ratio Population, 84.24% (n = 165)
84	24	2	1:1 Ratio Population, 92.49% (n = 386)																211	24	2	1:1 Ratio Population, 92.49% (n = 386)				442	9.33333	1	2:1 Ratio Population, 84.24% (n = 165)
86	24	2	1:1 Ratio Population, 92.49% (n = 386)																213	24	2	1:1 Ratio Population, 92.49% (n = 386)				460	24	2	2:1 Ratio Population, 84.24% (n = 165)
87	0	1	1:1 Ratio Population, 92.49% (n = 386)																216	24	2	1:1 Ratio Population, 92.49% (n = 386)				466	24	2	2:1 Ratio Population, 84.24% (n = 165)
88	24	2	1:1 Ratio Population, 92.49% (n = 386)																221	24	2	1:1 Ratio Population, 92.49% (n = 386)				468	24	2	2:1 Ratio Population, 84.24% (n = 165)
89	24	2	1:1 Ratio Population, 92.49% (n = 386)																223	24	2	1:1 Ratio Population, 92.49% (n = 386)				481	24	2	2:1 Ratio Population, 84.24% (n = 165)
93	24	2	1:1 Ratio Population, 92.49% (n = 386)																224	24	2	1:1 Ratio Population, 92.49% (n = 386)				487	24	2	2:1 Ratio Population, 84.24% (n = 165)
96	24	2	1:1 Ratio Population, 92.49% (n = 386)																225	24	2	1:1 Ratio Population, 92.49% (n = 386)				488	24	2	2:1 Ratio Population, 84.24% (n = 165)
97	24	2	1:1 Ratio Population, 92.49% (n = 386)																226	24	2	1:1 Ratio Population, 92.49% (n = 386)				489	24	2	2:1 Ratio Population, 84.24% (n = 165)
98	24	2	1:1 Ratio Population, 92.49% (n = 386)																227	24	2	1:1 Ratio Population, 92.49% (n = 386)				490	24	2	2:1 Ratio Population, 84.24% (n = 165)
104	24	2	1:1 Ratio Population, 92.49% (n = 386)																228	24	2	1:1 Ratio Population, 92.49% (n = 386)				491	24	2	2:1 Ratio Population, 84.24% (n = 165)
105	24	2	1:1 Ratio Population, 92.49% (n = 386)																230	24	2	1:1 Ratio Population, 92.49% (n = 386)				494	6.66667	1	2:1 Ratio Population, 84.24% (n = 165)
107	24	2	1:1 Ratio Population, 92.49% (n = 386)																236	6.66667	1	1:1 Ratio Population, 92.49% (n = 386)				495	15	1	2:1 Ratio Population, 84.24% (n = 165)
108	24	2	1:1 Ratio Population, 92.49% (n = 386)																237	9.33333	1	1:1 Ratio Population, 92.49% (n = 386)				507	24	2	2:1 Ratio Population, 84.24% (n = 165)
111	24	2	1:1 Ratio Population, 92.49% (n = 386)																239	24	2	1:1 Ratio Population, 92.49% (n = 386)				512	12.3333	1	2:1 Ratio Population, 84.24% (n = 165)
112	24	2	1:1 Ratio Population, 92.49% (n = 386)																243	10	1	1:1 Ratio Population, 92.49% (n = 386)				517	5.66667	1	2:1 Ratio Population, 84.24% (n = 165)
113	24	2	1:1 Ratio Population, 92.49% (n = 386)																245	24	2	1:1 Ratio Population, 92.49% (n = 386)				519	24	2	2:1 Ratio Population, 84.24% (n = 165)
114	24	2	1:1 Ratio Population, 92.49% (n = 386)																248	24	2	1:1 Ratio Population, 92.49% (n = 386)				531	24	2	2:1 Ratio Population, 84.24% (n = 165)
117	24	2	1:1 Ratio Population, 92.49% (n = 386)																250	24	2	1:1 Ratio Population, 92.49% (n = 386)				532	24	2	2:1 Ratio Population, 84.24% (n = 165)
118	24	2	1:1 Ratio Population, 92.49% (n = 386)																252	24	2	1:1 Ratio Population, 92.49% (n = 386)				542	24	2	2:1 Ratio Population, 84.24% (n = 165)
122	24	2	1:1 Ratio Population, 92.49% (n = 386)																255	24	2	1:1 Ratio Population, 92.49% (n = 386)				552	24	2	2:1 Ratio Population, 84.24% (n = 165)
125	24	2	1:1 Ratio Population, 92.49% (n = 386)																258	24	2	1:1 Ratio Population, 92.49% (n = 386)				557	24	2	2:1 Ratio Population, 84.24% (n = 165)
127	24	2	1:1 Ratio Population, 92.49% (n = 386)																259	24	2	1:1 Ratio Population, 92.49% (n = 386)				558	24	2	2:1 Ratio Population, 84.24% (n = 165)
130	24	2	1:1 Ratio Population, 92.49% (n = 386)																260	24	2	1:1 Ratio Population, 92.49% (n = 386)				561	24	2	2:1 Ratio Population, 84.24% (n = 165)
133	24	2	1:1 Ratio Population, 92.49% (n = 386)																262	24	2	1:1 Ratio Population, 92.49% (n = 386)				570	24	2	2:1 Ratio Population, 84.24% (n = 165)
134	24	2	1:1 Ratio Population, 92.49% (n = 386)																264	24	2	1:1 Ratio Population, 92.49% (n = 386)				572	24	2	2:1 Ratio Population, 84.24% (n = 165)
136	24	2	1:1 Ratio Population, 92.49% (n = 386)																266	24	2	1:1 Ratio Population, 92.49% (n = 386)				580	24	2	2:1 Ratio Population, 84.24% (n = 165)
139	24	2	1:1 Ratio Population, 92.49% (n = 386)																270	13.3333	1	1:1 Ratio Population, 92.49% (n = 386)				587	24	2	2:1 Ratio Population, 84.24% (n = 165)
141	24	2	1:1 Ratio Population, 92.49% (n = 386)																272	24	2	1:1 Ratio Population, 92.49% (n = 386)				609	24	2	2:1 Ratio Population, 84.24% (n = 165)
142	24	2	1:1 Ratio Population, 92.49% (n = 386)																274	24	2	1:1 Ratio Population, 92.49% (n = 386)				610	24	2	2:1 Ratio Population, 84.24% (n = 165)
143	24	2	1:1 Ratio Population, 92.49% (n = 386)																275	24	2	1:1 Ratio Population, 92.49% (n = 386)				616	24	2	2:1 Ratio Population, 84.24% (n = 165)
146	24	2	1:1 Ratio Population, 92.49% (n = 386)																276	24	2	1:1 Ratio Population, 92.49% (n = 386)				623	24	2	2:1 Ratio Population, 84.24% (n = 165)
147	24	2	1:1 Ratio Population, 92.49% (n = 386)																277	24	2	1:1 Ratio Population, 92.49% (n = 386)				625	24	2	2:1 Ratio Population, 84.24% (n = 165)
152	24	2	1:1 Ratio Population, 92.49% (n = 386)																280	24	2	1:1 Ratio Population, 92.49% (n = 386)				627	24	2	2:1 Ratio Population, 84.24% (n = 165)
153	24	2	1:1 Ratio Population, 92.49% (n = 386)																281	24	2	1:1 Ratio Population, 92.49% (n = 386)				631	24	2	2:1 Ratio Population, 84.24% (n = 165)
154	24	2	1:1 Ratio Population, 92.49% (n = 386)																282	24	2	1:1 Ratio Population, 92.49% (n = 386)				634	24	2	2:1 Ratio Population, 84.24% (n = 165)
156	24	2	1:1 Ratio Population, 92.49% (n = 386)																283	24	2	1:1 Ratio Population, 92.49% (n = 386)				641	24	2	2:1 Ratio Population, 84.24% (n = 165)
157	24	2	1:1 Ratio Population, 92.49% (n = 386)																284	24	2	1:1 Ratio Population, 92.49% (n = 386)				645	24	2	2:1 Ratio Population, 84.24% (n = 165)
161	24	2	1:1 Ratio Population, 92.49% (n = 386)																290	24	2	1:1 Ratio Population, 92.49% (n = 386)				646	24	2	2:1 Ratio Population, 84.24% (n = 165)
165	24	2	1:1 Ratio Population, 92.49% (n = 386)																292	24	2	1:1 Ratio Population, 92.49% (n = 386)				647	24	2	2:1 Ratio Population, 84.24% (n = 165)
169	24	2	1:1 Ratio Population, 92.49% (n = 386)																294	24	2	1:1 Ratio Population, 92.49% (n = 386)				649	10.6667	1	2:1 Ratio Population, 84.24% (n = 165)
172	24	2	1:1 Ratio Population, 92.49% (n = 386)																301	24	2	1:1 Ratio Population, 92.49% (n = 386)				653	24	2	2:1 Ratio Population, 84.24% (n = 165)
173	24	2	1:1 Ratio Population, 92.49% (n = 386)																302	24	2	1:1 Ratio Population, 92.49% (n = 386)				660	24	2	2:1 Ratio Population, 84.24% (n = 165)
174	24	2	1:1 Ratio Population, 92.49% (n = 386)																303	24	2	1:1 Ratio Population, 92.49% (n = 386)				661	7	1	2:1 Ratio Population, 84.24% (n = 165)
178	24	2	1:1 Ratio Population, 92.49% (n = 386)																304	24	2	1:1 Ratio Population, 92.49% (n = 386)				662	24	2	2:1 Ratio Population, 84.24% (n = 165)
179	24	2	1:1 Ratio Population, 92.49% (n = 386)																308	24	2	1:1 Ratio Population, 92.49% (n = 386)				665	24	2	2:1 Ratio Population, 84.24% (n = 165)
182	24	2	1:1 Ratio Population, 92.49% (n = 386)																312	24	2	1:1 Ratio Population, 92.49% (n = 386)				669	24	2	2:1 Ratio Population, 84.24% (n = 165)
183	16	1	1:1 Ratio Population, 92.49% (n = 386)																315	24	2	1:1 Ratio Population, 92.49% (n = 386)				674	24	2	2:1 Ratio Population, 84.24% (n = 165)
185	5.66667	1	1:1 Ratio Population, 92.49% (n = 386)																317	11.3333	1	1:1 Ratio Population, 92.49% (n = 386)				684	24	2	2:1 Ratio Population, 84.24% (n = 165)
186	24	2	1:1 Ratio Population, 92.49% (n = 386)																318	24	2	1:1 Ratio Population, 92.49% (n = 386)				701	24	2	2:1 Ratio Population, 84.24% (n = 165)
188	24	2	1:1 Ratio Population, 92.49% (n = 386)																319	24	2	1:1 Ratio Population, 92.49% (n = 386)				708	24	2	2:1 Ratio Population, 84.24% (n = 165)
190	24	2	1:1 Ratio Population, 92.49% (n = 386)																321	12	1	1:1 Ratio Population, 92.49% (n = 386)				709	24	2	2:1 Ratio Population, 84.24% (n = 165)
191	24	2	1:1 Ratio Population, 92.49% (n = 386)																323	24	2	1:1 Ratio Population, 92.49% (n = 386)				711	24	2	2:1 Ratio Population, 84.24% (n = 165)
196	24	2	1:1 Ratio Population, 92.49% (n = 386)																325	24	2	1:1 Ratio Population, 92.49% (n = 386)				718	24	2	2:1 Ratio Population, 84.24% (n = 165)
206	11.3333	1	1:1 Ratio Population, 92.49% (n = 386)																328	24	2	1:1 Ratio Population, 92.49% (n = 386)				724	24	2	2:1 Ratio Population, 84.24% (n = 165)
209	24	2	1:1 Ratio Population, 92.49% (n = 386)																329	24	2	1:1 Ratio Population, 92.49% (n = 386)				731	24	2	2:1 Ratio Population, 84.24% (n = 165)
210	24	2	1:1 Ratio Population, 92.49% (n = 386)																331	24	2	1:1 Ratio Population, 92.49% (n = 386)				733	24	2	2:1 Ratio Population, 84.24% (n = 165)
211	24	2	1:1 Ratio Population, 92.49% (n = 386)																335	24	2	1:1 Ratio Population, 92.49% (n = 386)				735	24	2	2:1 Ratio Population, 84.24% (n = 165)
213	24	2	1:1 Ratio Population, 92.49% (n = 386)																338	24	2	1:1 Ratio Population, 92.49% (n = 386)				754	24	2	2:1 Ratio Population, 84.24% (n = 165)
216	24	2	1:1 Ratio Population, 92.49% (n = 386)																340	24	2	1:1 Ratio Population, 92.49% (n = 386)				755	24	2	2:1 Ratio Population, 84.24% (n = 165)
221	24	2	1:1 Ratio Population, 92.49% (n = 386)																343	24	2	1:1 Ratio Population, 92.49% (n = 386)				777	24	2	2:1 Ratio Population, 84.24% (n = 165)
223	24	2	1:1 Ratio Population, 92.49% (n = 386)																344	24	2	1:1 Ratio Population, 92.49% (n = 386)				778	24	2	2:1 Ratio Population, 84.24% (n = 165)
224	24	2	1:1 Ratio Population, 92.49% (n = 386)																345	24	2	1:1 Ratio Population, 92.49% (n = 386)				788	24	2	2:1 Ratio Population, 84.24% (n = 165)
225	24	2	1:1 Ratio Population, 92.49% (n = 386)																348	24	2	1:1 Ratio Population, 92.49% (n = 386)				790	24	2	2:1 Ratio Population, 84.24% (n = 165)
226	24	2	1:1 Ratio Population, 92.49% (n = 386)																350	24	2	1:1 Ratio Population, 92.49% (n = 386)				793	24	2	2:1 Ratio Population, 84.24% (n = 165)
227	24	2	1:1 Ratio Population, 92.49% (n = 386)																351	24	2	1:1 Ratio Population, 92.49% (n = 386)				801	24	2	2:1 Ratio Population, 84.24% (n = 165)
228	24	2	1:1 Ratio Population, 92.49% (n = 386)																352	24	2	1:1 Ratio Population, 92.49% (n = 386)				811	16.3333	1	2:1 Ratio Population, 84.24% (n = 165)
230	24	2	1:1 Ratio Population, 92.49% (n = 386)																353	24	2	1:1 Ratio Population, 92.49% (n = 386)				815	24	2	2:1 Ratio Population, 84.24% (n = 165)
236	6.66667	1	1:1 Ratio Population, 92.49% (n = 386)																354	24	2	1:1 Ratio Population, 92.49% (n = 386)				819	24	2	2:1 Ratio Population, 84.24% (n = 165)
237	9.33333	1	1:1 Ratio Population, 92.49% (n = 386)																357	24	2	1:1 Ratio Population, 92.49% (n = 386)
239	24	2	1:1 Ratio Population, 92.49% (n = 386)																359	24	2	1:1 Ratio Population, 92.49% (n = 386)
243	10	1	1:1 Ratio Population, 92.49% (n = 386)																366	24	2	1:1 Ratio Population, 92.49% (n = 386)
245	24	2	1:1 Ratio Population, 92.49% (n = 386)																367	24	2	1:1 Ratio Population, 92.49% (n = 386)
248	24	2	1:1 Ratio Population, 92.49% (n = 386)																371	24	2	1:1 Ratio Population, 92.49% (n = 386)
250	24	2	1:1 Ratio Population, 92.49% (n = 386)																374	24	2	1:1 Ratio Population, 92.49% (n = 386)
252	24	2	1:1 Ratio Population, 92.49% (n = 386)																378	24	2	1:1 Ratio Population, 92.49% (n = 386)
255	24	2	1:1 Ratio Population, 92.49% (n = 386)																380	24	2	1:1 Ratio Population, 92.49% (n = 386)
258	24	2	1:1 Ratio Population, 92.49% (n = 386)																381	24	2	1:1 Ratio Population, 92.49% (n = 386)
259	24	2	1:1 Ratio Population, 92.49% (n = 386)																383	24	2	1:1 Ratio Population, 92.49% (n = 386)
260	24	2	1:1 Ratio Population, 92.49% (n = 386)																384	24	2	1:1 Ratio Population, 92.49% (n = 386)
262	24	2	1:1 Ratio Population, 92.49% (n = 386)																385	24	2	1:1 Ratio Population, 92.49% (n = 386)
264	24	2	1:1 Ratio Population, 92.49% (n = 386)																390	24	2	1:1 Ratio Population, 92.49% (n = 386)
266	24	2	1:1 Ratio Population, 92.49% (n = 386)																393	24	2	1:1 Ratio Population, 92.49% (n = 386)
270	13.3333	1	1:1 Ratio Population, 92.49% (n = 386)																395	24	2	1:1 Ratio Population, 92.49% (n = 386)
272	24	2	1:1 Ratio Population, 92.49% (n = 386)																397	24	2	1:1 Ratio Population, 92.49% (n = 386)
274	24	2	1:1 Ratio Population, 92.49% (n = 386)																399	24	2	1:1 Ratio Population, 92.49% (n = 386)
275	24	2	1:1 Ratio Population, 92.49% (n = 386)																401	24	2	1:1 Ratio Population, 92.49% (n = 386)
276	24	2	1:1 Ratio Population, 92.49% (n = 386)																402	24	2	1:1 Ratio Population, 92.49% (n = 386)
277	24	2	1:1 Ratio Population, 92.49% (n = 386)																403	24	2	1:1 Ratio Population, 92.49% (n = 386)
280	24	2	1:1 Ratio Population, 92.49% (n = 386)																404	24	2	1:1 Ratio Population, 92.49% (n = 386)
281	24	2	1:1 Ratio Population, 92.49% (n = 386)																406	24	2	1:1 Ratio Population, 92.49% (n = 386)
282	24	2	1:1 Ratio Population, 92.49% (n = 386)																409	24	2	1:1 Ratio Population, 92.49% (n = 386)
283	24	2	1:1 Ratio Population, 92.49% (n = 386)																410	24	2	1:1 Ratio Population, 92.49% (n = 386)
284	24	2	1:1 Ratio Population, 92.49% (n = 386)																412	24	2	1:1 Ratio Population, 92.49% (n = 386)
290	24	2	1:1 Ratio Population, 92.49% (n = 386)																417	10.3333	1	1:1 Ratio Population, 92.49% (n = 386)
292	24	2	1:1 Ratio Population, 92.49% (n = 386)																419	24	2	1:1 Ratio Population, 92.49% (n = 386)
294	24	2	1:1 Ratio Population, 92.49% (n = 386)																424	11.6667	1	1:1 Ratio Population, 92.49% (n = 386)
301	24	2	1:1 Ratio Population, 92.49% (n = 386)																426	24	2	1:1 Ratio Population, 92.49% (n = 386)
302	24	2	1:1 Ratio Population, 92.49% (n = 386)																427	24	2	1:1 Ratio Population, 92.49% (n = 386)
303	24	2	1:1 Ratio Population, 92.49% (n = 386)																428	24	2	1:1 Ratio Population, 92.49% (n = 386)
304	24	2	1:1 Ratio Population, 92.49% (n = 386)																431	24	2	1:1 Ratio Population, 92.49% (n = 386)
308	24	2	1:1 Ratio Population, 92.49% (n = 386)																433	24	2	1:1 Ratio Population, 92.49% (n = 386)
312	24	2	1:1 Ratio Population, 92.49% (n = 386)																435	24	2	1:1 Ratio Population, 92.49% (n = 386)
315	24	2	1:1 Ratio Population, 92.49% (n = 386)																437	24	2	1:1 Ratio Population, 92.49% (n = 386)
317	11.3333	1	1:1 Ratio Population, 92.49% (n = 386)																439	24	2	1:1 Ratio Population, 92.49% (n = 386)
318	24	2	1:1 Ratio Population, 92.49% (n = 386)																443	24	2	1:1 Ratio Population, 92.49% (n = 386)
319	24	2	1:1 Ratio Population, 92.49% (n = 386)																444	24	2	1:1 Ratio Population, 92.49% (n = 386)
321	12	1	1:1 Ratio Population, 92.49% (n = 386)																445	24	2	1:1 Ratio Population, 92.49% (n = 386)
323	24	2	1:1 Ratio Population, 92.49% (n = 386)																447	24	2	1:1 Ratio Population, 92.49% (n = 386)
325	24	2	1:1 Ratio Population, 92.49% (n = 386)																448	24	2	1:1 Ratio Population, 92.49% (n = 386)
328	24	2	1:1 Ratio Population, 92.49% (n = 386)																452	24	2	1:1 Ratio Population, 92.49% (n = 386)
329	24	2	1:1 Ratio Population, 92.49% (n = 386)																456	24	2	1:1 Ratio Population, 92.49% (n = 386)
331	24	2	1:1 Ratio Population, 92.49% (n = 386)																457	24	2	1:1 Ratio Population, 92.49% (n = 386)
335	24	2	1:1 Ratio Population, 92.49% (n = 386)																459	24	2	1:1 Ratio Population, 92.49% (n = 386)
338	24	2	1:1 Ratio Population, 92.49% (n = 386)																461	24	2	1:1 Ratio Population, 92.49% (n = 386)
340	24	2	1:1 Ratio Population, 92.49% (n = 386)																463	24	2	1:1 Ratio Population, 92.49% (n = 386)
343	24	2	1:1 Ratio Population, 92.49% (n = 386)																464	24	2	1:1 Ratio Population, 92.49% (n = 386)
344	24	2	1:1 Ratio Population, 92.49% (n = 386)																469	24	2	1:1 Ratio Population, 92.49% (n = 386)
345	24	2	1:1 Ratio Population, 92.49% (n = 386)																470	24	2	1:1 Ratio Population, 92.49% (n = 386)
348	24	2	1:1 Ratio Population, 92.49% (n = 386)																471	24	2	1:1 Ratio Population, 92.49% (n = 386)
350	24	2	1:1 Ratio Population, 92.49% (n = 386)																472	24	2	1:1 Ratio Population, 92.49% (n = 386)
351	24	2	1:1 Ratio Population, 92.49% (n = 386)																473	10.6667	1	1:1 Ratio Population, 92.49% (n = 386)
352	24	2	1:1 Ratio Population, 92.49% (n = 386)																474	24	2	1:1 Ratio Population, 92.49% (n = 386)
353	24	2	1:1 Ratio Population, 92.49% (n = 386)																476	24	2	1:1 Ratio Population, 92.49% (n = 386)
354	24	2	1:1 Ratio Population, 92.49% (n = 386)																477	24	2	1:1 Ratio Population, 92.49% (n = 386)
357	24	2	1:1 Ratio Population, 92.49% (n = 386)																479	24	2	1:1 Ratio Population, 92.49% (n = 386)
359	24	2	1:1 Ratio Population, 92.49% (n = 386)																482	24	2	1:1 Ratio Population, 92.49% (n = 386)
366	24	2	1:1 Ratio Population, 92.49% (n = 386)																484	24	2	1:1 Ratio Population, 92.49% (n = 386)
367	24	2	1:1 Ratio Population, 92.49% (n = 386)																492	24	2	1:1 Ratio Population, 92.49% (n = 386)
371	24	2	1:1 Ratio Population, 92.49% (n = 386)																493	24	2	1:1 Ratio Population, 92.49% (n = 386)
374	24	2	1:1 Ratio Population, 92.49% (n = 386)																497	24	2	1:1 Ratio Population, 92.49% (n = 386)
378	24	2	1:1 Ratio Population, 92.49% (n = 386)																498	24	2	1:1 Ratio Population, 92.49% (n = 386)
380	24	2	1:1 Ratio Population, 92.49% (n = 386)																500	24	2	1:1 Ratio Population, 92.49% (n = 386)
381	24	2	1:1 Ratio Population, 92.49% (n = 386)																501	24	2	1:1 Ratio Population, 92.49% (n = 386)
383	24	2	1:1 Ratio Population, 92.49% (n = 386)																502	24	2	1:1 Ratio Population, 92.49% (n = 386)
384	24	2	1:1 Ratio Population, 92.49% (n = 386)																504	24	2	1:1 Ratio Population, 92.49% (n = 386)
385	24	2	1:1 Ratio Population, 92.49% (n = 386)																505	24	2	1:1 Ratio Population, 92.49% (n = 386)
390	24	2	1:1 Ratio Population, 92.49% (n = 386)																506	9.66667	1	1:1 Ratio Population, 92.49% (n = 386)
393	24	2	1:1 Ratio Population, 92.49% (n = 386)																508	24	2	1:1 Ratio Population, 92.49% (n = 386)
395	24	2	1:1 Ratio Population, 92.49% (n = 386)																509	24	2	1:1 Ratio Population, 92.49% (n = 386)
397	24	2	1:1 Ratio Population, 92.49% (n = 386)																511	24	2	1:1 Ratio Population, 92.49% (n = 386)
399	24	2	1:1 Ratio Population, 92.49% (n = 386)																513	24	2	1:1 Ratio Population, 92.49% (n = 386)
401	24	2	1:1 Ratio Population, 92.49% (n = 386)																515	24	2	1:1 Ratio Population, 92.49% (n = 386)
402	24	2	1:1 Ratio Population, 92.49% (n = 386)																520	24	2	1:1 Ratio Population, 92.49% (n = 386)
403	24	2	1:1 Ratio Population, 92.49% (n = 386)																521	24	2	1:1 Ratio Population, 92.49% (n = 386)
404	24	2	1:1 Ratio Population, 92.49% (n = 386)																522	24	2	1:1 Ratio Population, 92.49% (n = 386)
406	24	2	1:1 Ratio Population, 92.49% (n = 386)																524	4.33333	1	1:1 Ratio Population, 92.49% (n = 386)
409	24	2	1:1 Ratio Population, 92.49% (n = 386)																525	24	2	1:1 Ratio Population, 92.49% (n = 386)
410	24	2	1:1 Ratio Population, 92.49% (n = 386)																528	7.66667	1	1:1 Ratio Population, 92.49% (n = 386)
412	24	2	1:1 Ratio Population, 92.49% (n = 386)																533	24	2	1:1 Ratio Population, 92.49% (n = 386)
417	10.3333	1	1:1 Ratio Population, 92.49% (n = 386)																534	24	2	1:1 Ratio Population, 92.49% (n = 386)
419	24	2	1:1 Ratio Population, 92.49% (n = 386)																535	24	2	1:1 Ratio Population, 92.49% (n = 386)
424	11.6667	1	1:1 Ratio Population, 92.49% (n = 386)																537	18.3333	1	1:1 Ratio Population, 92.49% (n = 386)
426	24	2	1:1 Ratio Population, 92.49% (n = 386)																538	24	2	1:1 Ratio Population, 92.49% (n = 386)
427	24	2	1:1 Ratio Population, 92.49% (n = 386)																540	24	2	1:1 Ratio Population, 92.49% (n = 386)
428	24	2	1:1 Ratio Population, 92.49% (n = 386)																541	24	2	1:1 Ratio Population, 92.49% (n = 386)
431	24	2	1:1 Ratio Population, 92.49% (n = 386)																543	24	2	1:1 Ratio Population, 92.49% (n = 386)
433	24	2	1:1 Ratio Population, 92.49% (n = 386)																544	6.33333	1	1:1 Ratio Population, 92.49% (n = 386)
435	24	2	1:1 Ratio Population, 92.49% (n = 386)																547	24	2	1:1 Ratio Population, 92.49% (n = 386)
437	24	2	1:1 Ratio Population, 92.49% (n = 386)																548	15	1	1:1 Ratio Population, 92.49% (n = 386)
439	24	2	1:1 Ratio Population, 92.49% (n = 386)																551	24	2	1:1 Ratio Population, 92.49% (n = 386)
443	24	2	1:1 Ratio Population, 92.49% (n = 386)																553	24	2	1:1 Ratio Population, 92.49% (n = 386)
444	24	2	1:1 Ratio Population, 92.49% (n = 386)																559	24	2	1:1 Ratio Population, 92.49% (n = 386)
445	24	2	1:1 Ratio Population, 92.49% (n = 386)																560	24	2	1:1 Ratio Population, 92.49% (n = 386)
447	24	2	1:1 Ratio Population, 92.49% (n = 386)																562	24	2	1:1 Ratio Population, 92.49% (n = 386)
448	24	2	1:1 Ratio Population, 92.49% (n = 386)																563	7.66667	1	1:1 Ratio Population, 92.49% (n = 386)
452	24	2	1:1 Ratio Population, 92.49% (n = 386)																564	24	2	1:1 Ratio Population, 92.49% (n = 386)
456	24	2	1:1 Ratio Population, 92.49% (n = 386)																567	24	2	1:1 Ratio Population, 92.49% (n = 386)
457	24	2	1:1 Ratio Population, 92.49% (n = 386)																568	24	2	1:1 Ratio Population, 92.49% (n = 386)
459	24	2	1:1 Ratio Population, 92.49% (n = 386)																573	24	2	1:1 Ratio Population, 92.49% (n = 386)
461	24	2	1:1 Ratio Population, 92.49% (n = 386)																574	24	2	1:1 Ratio Population, 92.49% (n = 386)
463	24	2	1:1 Ratio Population, 92.49% (n = 386)																576	24	2	1:1 Ratio Population, 92.49% (n = 386)
464	24	2	1:1 Ratio Population, 92.49% (n = 386)																577	24	2	1:1 Ratio Population, 92.49% (n = 386)
469	24	2	1:1 Ratio Population, 92.49% (n = 386)																579	24	2	1:1 Ratio Population, 92.49% (n = 386)
470	24	2	1:1 Ratio Population, 92.49% (n = 386)																583	24	2	1:1 Ratio Population, 92.49% (n = 386)
471	24	2	1:1 Ratio Population, 92.49% (n = 386)																585	24	2	1:1 Ratio Population, 92.49% (n = 386)
472	24	2	1:1 Ratio Population, 92.49% (n = 386)																589	24	2	1:1 Ratio Population, 92.49% (n = 386)
473	10.6667	1	1:1 Ratio Population, 92.49% (n = 386)																591	24	2	1:1 Ratio Population, 92.49% (n = 386)
474	24	2	1:1 Ratio Population, 92.49% (n = 386)																596	24	2	1:1 Ratio Population, 92.49% (n = 386)
476	24	2	1:1 Ratio Population, 92.49% (n = 386)																598	24	2	1:1 Ratio Population, 92.49% (n = 386)
477	24	2	1:1 Ratio Population, 92.49% (n = 386)																600	24	2	1:1 Ratio Population, 92.49% (n = 386)
479	24	2	1:1 Ratio Population, 92.49% (n = 386)																602	24	2	1:1 Ratio Population, 92.49% (n = 386)
482	24	2	1:1 Ratio Population, 92.49% (n = 386)																603	4.33333	1	1:1 Ratio Population, 92.49% (n = 386)
484	24	2	1:1 Ratio Population, 92.49% (n = 386)																605	24	2	1:1 Ratio Population, 92.49% (n = 386)
492	24	2	1:1 Ratio Population, 92.49% (n = 386)																607	24	2	1:1 Ratio Population, 92.49% (n = 386)
493	24	2	1:1 Ratio Population, 92.49% (n = 386)																608	24	2	1:1 Ratio Population, 92.49% (n = 386)
497	24	2	1:1 Ratio Population, 92.49% (n = 386)																613	24	2	1:1 Ratio Population, 92.49% (n = 386)
498	24	2	1:1 Ratio Population, 92.49% (n = 386)																614	24	2	1:1 Ratio Population, 92.49% (n = 386)
500	24	2	1:1 Ratio Population, 92.49% (n = 386)																615	24	2	1:1 Ratio Population, 92.49% (n = 386)
501	24	2	1:1 Ratio Population, 92.49% (n = 386)																617	24	2	1:1 Ratio Population, 92.49% (n = 386)
502	24	2	1:1 Ratio Population, 92.49% (n = 386)																618	24	2	1:1 Ratio Population, 92.49% (n = 386)
504	24	2	1:1 Ratio Population, 92.49% (n = 386)																619	24	2	1:1 Ratio Population, 92.49% (n = 386)
505	24	2	1:1 Ratio Population, 92.49% (n = 386)																620	24	2	1:1 Ratio Population, 92.49% (n = 386)
506	9.66667	1	1:1 Ratio Population, 92.49% (n = 386)																621	24	2	1:1 Ratio Population, 92.49% (n = 386)
508	24	2	1:1 Ratio Population, 92.49% (n = 386)																624	24	2	1:1 Ratio Population, 92.49% (n = 386)
509	24	2	1:1 Ratio Population, 92.49% (n = 386)																628	24	2	1:1 Ratio Population, 92.49% (n = 386)
511	24	2	1:1 Ratio Population, 92.49% (n = 386)																629	24	2	1:1 Ratio Population, 92.49% (n = 386)
513	24	2	1:1 Ratio Population, 92.49% (n = 386)																635	24	2	1:1 Ratio Population, 92.49% (n = 386)
515	24	2	1:1 Ratio Population, 92.49% (n = 386)																639	24	2	1:1 Ratio Population, 92.49% (n = 386)
520	24	2	1:1 Ratio Population, 92.49% (n = 386)																640	24	2	1:1 Ratio Population, 92.49% (n = 386)
521	24	2	1:1 Ratio Population, 92.49% (n = 386)																642	24	2	1:1 Ratio Population, 92.49% (n = 386)
522	24	2	1:1 Ratio Population, 92.49% (n = 386)																643	24	2	1:1 Ratio Population, 92.49% (n = 386)
524	4.33333	1	1:1 Ratio Population, 92.49% (n = 386)																648	24	2	1:1 Ratio Population, 92.49% (n = 386)
525	24	2	1:1 Ratio Population, 92.49% (n = 386)																650	24	2	1:1 Ratio Population, 92.49% (n = 386)
528	7.66667	1	1:1 Ratio Population, 92.49% (n = 386)																651	24	2	1:1 Ratio Population, 92.49% (n = 386)
533	24	2	1:1 Ratio Population, 92.49% (n = 386)																652	24	2	1:1 Ratio Population, 92.49% (n = 386)
534	24	2	1:1 Ratio Population, 92.49% (n = 386)																655	24	2	1:1 Ratio Population, 92.49% (n = 386)
535	24	2	1:1 Ratio Population, 92.49% (n = 386)																657	24	2	1:1 Ratio Population, 92.49% (n = 386)
537	18.3333	1	1:1 Ratio Population, 92.49% (n = 386)																658	24	2	1:1 Ratio Population, 92.49% (n = 386)
538	24	2	1:1 Ratio Population, 92.49% (n = 386)																659	24	2	1:1 Ratio Population, 92.49% (n = 386)
540	24	2	1:1 Ratio Population, 92.49% (n = 386)																664	24	2	1:1 Ratio Population, 92.49% (n = 386)
541	24	2	1:1 Ratio Population, 92.49% (n = 386)																666	24	2	1:1 Ratio Population, 92.49% (n = 386)
543	24	2	1:1 Ratio Population, 92.49% (n = 386)																668	24	2	1:1 Ratio Population, 92.49% (n = 386)
544	6.33333	1	1:1 Ratio Population, 92.49% (n = 386)																670	24	2	1:1 Ratio Population, 92.49% (n = 386)
547	24	2	1:1 Ratio Population, 92.49% (n = 386)																672	24	2	1:1 Ratio Population, 92.49% (n = 386)
548	15	1	1:1 Ratio Population, 92.49% (n = 386)																673	10.6667	1	1:1 Ratio Population, 92.49% (n = 386)
551	24	2	1:1 Ratio Population, 92.49% (n = 386)																678	24	2	1:1 Ratio Population, 92.49% (n = 386)
553	24	2	1:1 Ratio Population, 92.49% (n = 386)																679	24	2	1:1 Ratio Population, 92.49% (n = 386)
559	24	2	1:1 Ratio Population, 92.49% (n = 386)																680	24	2	1:1 Ratio Population, 92.49% (n = 386)
560	24	2	1:1 Ratio Population, 92.49% (n = 386)																681	24	2	1:1 Ratio Population, 92.49% (n = 386)
562	24	2	1:1 Ratio Population, 92.49% (n = 386)																682	24	2	1:1 Ratio Population, 92.49% (n = 386)
563	7.66667	1	1:1 Ratio Population, 92.49% (n = 386)																685	24	2	1:1 Ratio Population, 92.49% (n = 386)
564	24	2	1:1 Ratio Population, 92.49% (n = 386)																686	24	2	1:1 Ratio Population, 92.49% (n = 386)
567	24	2	1:1 Ratio Population, 92.49% (n = 386)																687	4.33333	1	1:1 Ratio Population, 92.49% (n = 386)
568	24	2	1:1 Ratio Population, 92.49% (n = 386)																688	24	2	1:1 Ratio Population, 92.49% (n = 386)
573	24	2	1:1 Ratio Population, 92.49% (n = 386)																689	24	2	1:1 Ratio Population, 92.49% (n = 386)
574	24	2	1:1 Ratio Population, 92.49% (n = 386)																692	24	2	1:1 Ratio Population, 92.49% (n = 386)
576	24	2	1:1 Ratio Population, 92.49% (n = 386)																693	24	2	1:1 Ratio Population, 92.49% (n = 386)
577	24	2	1:1 Ratio Population, 92.49% (n = 386)																695	24	2	1:1 Ratio Population, 92.49% (n = 386)
579	24	2	1:1 Ratio Population, 92.49% (n = 386)																696	24	2	1:1 Ratio Population, 92.49% (n = 386)
583	24	2	1:1 Ratio Population, 92.49% (n = 386)																697	24	2	1:1 Ratio Population, 92.49% (n = 386)
585	24	2	1:1 Ratio Population, 92.49% (n = 386)																698	24	2	1:1 Ratio Population, 92.49% (n = 386)
589	24	2	1:1 Ratio Population, 92.49% (n = 386)																700	24	2	1:1 Ratio Population, 92.49% (n = 386)
591	24	2	1:1 Ratio Population, 92.49% (n = 386)																703	24	2	1:1 Ratio Population, 92.49% (n = 386)
596	24	2	1:1 Ratio Population, 92.49% (n = 386)																704	24	2	1:1 Ratio Population, 92.49% (n = 386)
598	24	2	1:1 Ratio Population, 92.49% (n = 386)																705	24	2	1:1 Ratio Population, 92.49% (n = 386)
600	24	2	1:1 Ratio Population, 92.49% (n = 386)																706	24	2	1:1 Ratio Population, 92.49% (n = 386)
602	24	2	1:1 Ratio Population, 92.49% (n = 386)																707	19.6667	1	1:1 Ratio Population, 92.49% (n = 386)
603	4.33333	1	1:1 Ratio Population, 92.49% (n = 386)																716	24	2	1:1 Ratio Population, 92.49% (n = 386)
605	24	2	1:1 Ratio Population, 92.49% (n = 386)																717	24	2	1:1 Ratio Population, 92.49% (n = 386)
607	24	2	1:1 Ratio Population, 92.49% (n = 386)																721	8	1	1:1 Ratio Population, 92.49% (n = 386)
608	24	2	1:1 Ratio Population, 92.49% (n = 386)																725	24	2	1:1 Ratio Population, 92.49% (n = 386)
613	24	2	1:1 Ratio Population, 92.49% (n = 386)																727	24	2	1:1 Ratio Population, 92.49% (n = 386)
614	24	2	1:1 Ratio Population, 92.49% (n = 386)																734	24	2	1:1 Ratio Population, 92.49% (n = 386)
615	24	2	1:1 Ratio Population, 92.49% (n = 386)																737	24	2	1:1 Ratio Population, 92.49% (n = 386)
617	24	2	1:1 Ratio Population, 92.49% (n = 386)																738	24	2	1:1 Ratio Population, 92.49% (n = 386)
618	24	2	1:1 Ratio Population, 92.49% (n = 386)																739	24	2	1:1 Ratio Population, 92.49% (n = 386)
619	24	2	1:1 Ratio Population, 92.49% (n = 386)																740	24	2	1:1 Ratio Population, 92.49% (n = 386)
620	24	2	1:1 Ratio Population, 92.49% (n = 386)																741	24	2	1:1 Ratio Population, 92.49% (n = 386)
621	24	2	1:1 Ratio Population, 92.49% (n = 386)																743	24	2	1:1 Ratio Population, 92.49% (n = 386)
624	24	2	1:1 Ratio Population, 92.49% (n = 386)																744	24	2	1:1 Ratio Population, 92.49% (n = 386)
628	24	2	1:1 Ratio Population, 92.49% (n = 386)																747	4.66667	1	1:1 Ratio Population, 92.49% (n = 386)
629	24	2	1:1 Ratio Population, 92.49% (n = 386)																752	24	2	1:1 Ratio Population, 92.49% (n = 386)
635	24	2	1:1 Ratio Population, 92.49% (n = 386)																753	24	2	1:1 Ratio Population, 92.49% (n = 386)
639	24	2	1:1 Ratio Population, 92.49% (n = 386)																759	24	2	1:1 Ratio Population, 92.49% (n = 386)
640	24	2	1:1 Ratio Population, 92.49% (n = 386)																765	24	2	1:1 Ratio Population, 92.49% (n = 386)
642	24	2	1:1 Ratio Population, 92.49% (n = 386)																766	24	2	1:1 Ratio Population, 92.49% (n = 386)
643	24	2	1:1 Ratio Population, 92.49% (n = 386)																767	24	2	1:1 Ratio Population, 92.49% (n = 386)
648	24	2	1:1 Ratio Population, 92.49% (n = 386)																768	24	2	1:1 Ratio Population, 92.49% (n = 386)
650	24	2	1:1 Ratio Population, 92.49% (n = 386)																769	24	2	1:1 Ratio Population, 92.49% (n = 386)
651	24	2	1:1 Ratio Population, 92.49% (n = 386)																770	24	2	1:1 Ratio Population, 92.49% (n = 386)
652	24	2	1:1 Ratio Population, 92.49% (n = 386)																771	24	2	1:1 Ratio Population, 92.49% (n = 386)
655	24	2	1:1 Ratio Population, 92.49% (n = 386)																772	24	2	1:1 Ratio Population, 92.49% (n = 386)
657	24	2	1:1 Ratio Population, 92.49% (n = 386)																774	24	2	1:1 Ratio Population, 92.49% (n = 386)
658	24	2	1:1 Ratio Population, 92.49% (n = 386)																775	24	2	1:1 Ratio Population, 92.49% (n = 386)
659	24	2	1:1 Ratio Population, 92.49% (n = 386)																779	24	2	1:1 Ratio Population, 92.49% (n = 386)
664	24	2	1:1 Ratio Population, 92.49% (n = 386)																780	24	2	1:1 Ratio Population, 92.49% (n = 386)
666	24	2	1:1 Ratio Population, 92.49% (n = 386)																781	24	2	1:1 Ratio Population, 92.49% (n = 386)
668	24	2	1:1 Ratio Population, 92.49% (n = 386)																782	24	2	1:1 Ratio Population, 92.49% (n = 386)
670	24	2	1:1 Ratio Population, 92.49% (n = 386)																784	24	2	1:1 Ratio Population, 92.49% (n = 386)
672	24	2	1:1 Ratio Population, 92.49% (n = 386)																786	24	2	1:1 Ratio Population, 92.49% (n = 386)
673	10.6667	1	1:1 Ratio Population, 92.49% (n = 386)																789	24	2	1:1 Ratio Population, 92.49% (n = 386)
678	24	2	1:1 Ratio Population, 92.49% (n = 386)																791	24	2	1:1 Ratio Population, 92.49% (n = 386)
679	24	2	1:1 Ratio Population, 92.49% (n = 386)																792	20.3333	1	1:1 Ratio Population, 92.49% (n = 386)
680	24	2	1:1 Ratio Population, 92.49% (n = 386)																794	24	2	1:1 Ratio Population, 92.49% (n = 386)
681	24	2	1:1 Ratio Population, 92.49% (n = 386)																797	24	2	1:1 Ratio Population, 92.49% (n = 386)
682	24	2	1:1 Ratio Population, 92.49% (n = 386)																798	24	2	1:1 Ratio Population, 92.49% (n = 386)
685	24	2	1:1 Ratio Population, 92.49% (n = 386)																799	24	2	1:1 Ratio Population, 92.49% (n = 386)
686	24	2	1:1 Ratio Population, 92.49% (n = 386)																800	24	2	1:1 Ratio Population, 92.49% (n = 386)
687	4.33333	1	1:1 Ratio Population, 92.49% (n = 386)																802	24	2	1:1 Ratio Population, 92.49% (n = 386)
688	24	2	1:1 Ratio Population, 92.49% (n = 386)																804	24	2	1:1 Ratio Population, 92.49% (n = 386)
689	24	2	1:1 Ratio Population, 92.49% (n = 386)																806	24	2	1:1 Ratio Population, 92.49% (n = 386)
692	24	2	1:1 Ratio Population, 92.49% (n = 386)																809	24	2	1:1 Ratio Population, 92.49% (n = 386)
693	24	2	1:1 Ratio Population, 92.49% (n = 386)																810	24	2	1:1 Ratio Population, 92.49% (n = 386)
695	24	2	1:1 Ratio Population, 92.49% (n = 386)																813	24	2	1:1 Ratio Population, 92.49% (n = 386)
696	24	2	1:1 Ratio Population, 92.49% (n = 386)																814	24	2	1:1 Ratio Population, 92.49% (n = 386)
697	24	2	1:1 Ratio Population, 92.49% (n = 386)																816	24	2	1:1 Ratio Population, 92.49% (n = 386)
698	24	2	1:1 Ratio Population, 92.49% (n = 386)																817	24	2	1:1 Ratio Population, 92.49% (n = 386)
700	24	2	1:1 Ratio Population, 92.49% (n = 386)																818	24	2	1:1 Ratio Population, 92.49% (n = 386)
703	24	2	1:1 Ratio Population, 92.49% (n = 386)																821	24	2	1:1 Ratio Population, 92.49% (n = 386)
704	24	2	1:1 Ratio Population, 92.49% (n = 386)
705	24	2	1:1 Ratio Population, 92.49% (n = 386)
706	24	2	1:1 Ratio Population, 92.49% (n = 386)
707	19.6667	1	1:1 Ratio Population, 92.49% (n = 386)
716	24	2	1:1 Ratio Population, 92.49% (n = 386)
717	24	2	1:1 Ratio Population, 92.49% (n = 386)
721	8	1	1:1 Ratio Population, 92.49% (n = 386)
725	24	2	1:1 Ratio Population, 92.49% (n = 386)
727	24	2	1:1 Ratio Population, 92.49% (n = 386)
734	24	2	1:1 Ratio Population, 92.49% (n = 386)
737	24	2	1:1 Ratio Population, 92.49% (n = 386)
738	24	2	1:1 Ratio Population, 92.49% (n = 386)
739	24	2	1:1 Ratio Population, 92.49% (n = 386)
740	24	2	1:1 Ratio Population, 92.49% (n = 386)
741	24	2	1:1 Ratio Population, 92.49% (n = 386)
743	24	2	1:1 Ratio Population, 92.49% (n = 386)
744	24	2	1:1 Ratio Population, 92.49% (n = 386)
747	4.66667	1	1:1 Ratio Population, 92.49% (n = 386)
752	24	2	1:1 Ratio Population, 92.49% (n = 386)
753	24	2	1:1 Ratio Population, 92.49% (n = 386)
759	24	2	1:1 Ratio Population, 92.49% (n = 386)
765	24	2	1:1 Ratio Population, 92.49% (n = 386)
766	24	2	1:1 Ratio Population, 92.49% (n = 386)
767	24	2	1:1 Ratio Population, 92.49% (n = 386)
768	24	2	1:1 Ratio Population, 92.49% (n = 386)
769	24	2	1:1 Ratio Population, 92.49% (n = 386)
770	24	2	1:1 Ratio Population, 92.49% (n = 386)
771	24	2	1:1 Ratio Population, 92.49% (n = 386)
772	24	2	1:1 Ratio Population, 92.49% (n = 386)
774	24	2	1:1 Ratio Population, 92.49% (n = 386)
775	24	2	1:1 Ratio Population, 92.49% (n = 386)
779	24	2	1:1 Ratio Population, 92.49% (n = 386)
780	24	2	1:1 Ratio Population, 92.49% (n = 386)
781	24	2	1:1 Ratio Population, 92.49% (n = 386)
782	24	2	1:1 Ratio Population, 92.49% (n = 386)
784	24	2	1:1 Ratio Population, 92.49% (n = 386)
786	24	2	1:1 Ratio Population, 92.49% (n = 386)
789	24	2	1:1 Ratio Population, 92.49% (n = 386)
791	24	2	1:1 Ratio Population, 92.49% (n = 386)
792	20.3333	1	1:1 Ratio Population, 92.49% (n = 386)
794	24	2	1:1 Ratio Population, 92.49% (n = 386)
797	24	2	1:1 Ratio Population, 92.49% (n = 386)
798	24	2	1:1 Ratio Population, 92.49% (n = 386)
799	24	2	1:1 Ratio Population, 92.49% (n = 386)
800	24	2	1:1 Ratio Population, 92.49% (n = 386)
802	24	2	1:1 Ratio Population, 92.49% (n = 386)
804	24	2	1:1 Ratio Population, 92.49% (n = 386)
806	24	2	1:1 Ratio Population, 92.49% (n = 386)
809	24	2	1:1 Ratio Population, 92.49% (n = 386)
810	24	2	1:1 Ratio Population, 92.49% (n = 386)
813	24	2	1:1 Ratio Population, 92.49% (n = 386)
814	24	2	1:1 Ratio Population, 92.49% (n = 386)
816	24	2	1:1 Ratio Population, 92.49% (n = 386)
817	24	2	1:1 Ratio Population, 92.49% (n = 386)
818	24	2	1:1 Ratio Population, 92.49% (n = 386)
821	24	2	1:1 Ratio Population, 92.49% (n = 386)
8	13.3333	1	2:1 Ratio Population, 84.24% (n = 165)
32	24	2	2:1 Ratio Population, 84.24% (n = 165)
37	24	2	2:1 Ratio Population, 84.24% (n = 165)
60	24	2	2:1 Ratio Population, 84.24% (n = 165)
69	24	2	2:1 Ratio Population, 84.24% (n = 165)
72	24	2	2:1 Ratio Population, 84.24% (n = 165)
79	24	2	2:1 Ratio Population, 84.24% (n = 165)
83	9.33333	1	2:1 Ratio Population, 84.24% (n = 165)
85	24	2	2:1 Ratio Population, 84.24% (n = 165)
90	24	2	2:1 Ratio Population, 84.24% (n = 165)
91	0.333333	1	2:1 Ratio Population, 84.24% (n = 165)
94	24	2	2:1 Ratio Population, 84.24% (n = 165)
95	24	2	2:1 Ratio Population, 84.24% (n = 165)
100	24	2	2:1 Ratio Population, 84.24% (n = 165)
103	24	2	2:1 Ratio Population, 84.24% (n = 165)
106	4	1	2:1 Ratio Population, 84.24% (n = 165)
109	24	2	2:1 Ratio Population, 84.24% (n = 165)
116	24	2	2:1 Ratio Population, 84.24% (n = 165)
126	24	2	2:1 Ratio Population, 84.24% (n = 165)
128	24	2	2:1 Ratio Population, 84.24% (n = 165)
132	7	1	2:1 Ratio Population, 84.24% (n = 165)
137	24	2	2:1 Ratio Population, 84.24% (n = 165)
140	24	2	2:1 Ratio Population, 84.24% (n = 165)
145	24	2	2:1 Ratio Population, 84.24% (n = 165)
148	24	2	2:1 Ratio Population, 84.24% (n = 165)
151	24	2	2:1 Ratio Population, 84.24% (n = 165)
155	24	2	2:1 Ratio Population, 84.24% (n = 165)
158	24	2	2:1 Ratio Population, 84.24% (n = 165)
164	24	2	2:1 Ratio Population, 84.24% (n = 165)
166	24	2	2:1 Ratio Population, 84.24% (n = 165)
170	24	2	2:1 Ratio Population, 84.24% (n = 165)
171	24	2	2:1 Ratio Population, 84.24% (n = 165)
175	9.33333	1	2:1 Ratio Population, 84.24% (n = 165)
176	24	2	2:1 Ratio Population, 84.24% (n = 165)
187	24	2	2:1 Ratio Population, 84.24% (n = 165)
200	24	2	2:1 Ratio Population, 84.24% (n = 165)
201	24	2	2:1 Ratio Population, 84.24% (n = 165)
205	24	2	2:1 Ratio Population, 84.24% (n = 165)
207	24	2	2:1 Ratio Population, 84.24% (n = 165)
208	24	2	2:1 Ratio Population, 84.24% (n = 165)
212	24	2	2:1 Ratio Population, 84.24% (n = 165)
215	8	1	2:1 Ratio Population, 84.24% (n = 165)
218	24	2	2:1 Ratio Population, 84.24% (n = 165)
219	24	2	2:1 Ratio Population, 84.24% (n = 165)
229	24	2	2:1 Ratio Population, 84.24% (n = 165)
232	24	2	2:1 Ratio Population, 84.24% (n = 165)
233	24	2	2:1 Ratio Population, 84.24% (n = 165)
246	24	2	2:1 Ratio Population, 84.24% (n = 165)
247	24	2	2:1 Ratio Population, 84.24% (n = 165)
249	6.33333	1	2:1 Ratio Population, 84.24% (n = 165)
253	24	2	2:1 Ratio Population, 84.24% (n = 165)
254	24	2	2:1 Ratio Population, 84.24% (n = 165)
261	24	2	2:1 Ratio Population, 84.24% (n = 165)
265	6.66667	1	2:1 Ratio Population, 84.24% (n = 165)
268	24	2	2:1 Ratio Population, 84.24% (n = 165)
273	24	2	2:1 Ratio Population, 84.24% (n = 165)
278	24	2	2:1 Ratio Population, 84.24% (n = 165)
285	24	2	2:1 Ratio Population, 84.24% (n = 165)
291	24	2	2:1 Ratio Population, 84.24% (n = 165)
293	24	2	2:1 Ratio Population, 84.24% (n = 165)
295	24	2	2:1 Ratio Population, 84.24% (n = 165)
297	24	2	2:1 Ratio Population, 84.24% (n = 165)
309	7.33333	1	2:1 Ratio Population, 84.24% (n = 165)
316	24	2	2:1 Ratio Population, 84.24% (n = 165)
324	24	2	2:1 Ratio Population, 84.24% (n = 165)
326	24	2	2:1 Ratio Population, 84.24% (n = 165)
332	24	2	2:1 Ratio Population, 84.24% (n = 165)
333	24	2	2:1 Ratio Population, 84.24% (n = 165)
336	24	2	2:1 Ratio Population, 84.24% (n = 165)
339	24	2	2:1 Ratio Population, 84.24% (n = 165)
346	8.66667	1	2:1 Ratio Population, 84.24% (n = 165)
355	24	2	2:1 Ratio Population, 84.24% (n = 165)
363	7.33333	1	2:1 Ratio Population, 84.24% (n = 165)
364	24	2	2:1 Ratio Population, 84.24% (n = 165)
365	24	2	2:1 Ratio Population, 84.24% (n = 165)
369	24	2	2:1 Ratio Population, 84.24% (n = 165)
372	24	2	2:1 Ratio Population, 84.24% (n = 165)
373	24	2	2:1 Ratio Population, 84.24% (n = 165)
377	24	2	2:1 Ratio Population, 84.24% (n = 165)
379	24	2	2:1 Ratio Population, 84.24% (n = 165)
386	12.3333	1	2:1 Ratio Population, 84.24% (n = 165)
387	9.33333	1	2:1 Ratio Population, 84.24% (n = 165)
388	15.6667	1	2:1 Ratio Population, 84.24% (n = 165)
391	24	2	2:1 Ratio Population, 84.24% (n = 165)
394	24	2	2:1 Ratio Population, 84.24% (n = 165)
408	9.33333	1	2:1 Ratio Population, 84.24% (n = 165)
414	17.6667	1	2:1 Ratio Population, 84.24% (n = 165)
415	24	2	2:1 Ratio Population, 84.24% (n = 165)
416	24	2	2:1 Ratio Population, 84.24% (n = 165)
418	24	2	2:1 Ratio Population, 84.24% (n = 165)
420	24	2	2:1 Ratio Population, 84.24% (n = 165)
421	24	2	2:1 Ratio Population, 84.24% (n = 165)
422	24	2	2:1 Ratio Population, 84.24% (n = 165)
432	24	2	2:1 Ratio Population, 84.24% (n = 165)
434	9	1	2:1 Ratio Population, 84.24% (n = 165)
436	24	2	2:1 Ratio Population, 84.24% (n = 165)
441	24	2	2:1 Ratio Population, 84.24% (n = 165)
442	9.33333	1	2:1 Ratio Population, 84.24% (n = 165)
460	24	2	2:1 Ratio Population, 84.24% (n = 165)
466	24	2	2:1 Ratio Population, 84.24% (n = 165)
468	24	2	2:1 Ratio Population, 84.24% (n = 165)
481	24	2	2:1 Ratio Population, 84.24% (n = 165)
487	24	2	2:1 Ratio Population, 84.24% (n = 165)
488	24	2	2:1 Ratio Population, 84.24% (n = 165)
489	24	2	2:1 Ratio Population, 84.24% (n = 165)
490	24	2	2:1 Ratio Population, 84.24% (n = 165)
491	24	2	2:1 Ratio Population, 84.24% (n = 165)
494	6.66667	1	2:1 Ratio Population, 84.24% (n = 165)
495	15	1	2:1 Ratio Population, 84.24% (n = 165)
507	24	2	2:1 Ratio Population, 84.24% (n = 165)
512	12.3333	1	2:1 Ratio Population, 84.24% (n = 165)
517	5.66667	1	2:1 Ratio Population, 84.24% (n = 165)
519	24	2	2:1 Ratio Population, 84.24% (n = 165)
531	24	2	2:1 Ratio Population, 84.24% (n = 165)
532	24	2	2:1 Ratio Population, 84.24% (n = 165)
542	24	2	2:1 Ratio Population, 84.24% (n = 165)
552	24	2	2:1 Ratio Population, 84.24% (n = 165)
557	24	2	2:1 Ratio Population, 84.24% (n = 165)
558	24	2	2:1 Ratio Population, 84.24% (n = 165)
561	24	2	2:1 Ratio Population, 84.24% (n = 165)
570	24	2	2:1 Ratio Population, 84.24% (n = 165)
572	24	2	2:1 Ratio Population, 84.24% (n = 165)
580	24	2	2:1 Ratio Population, 84.24% (n = 165)
587	24	2	2:1 Ratio Population, 84.24% (n = 165)
609	24	2	2:1 Ratio Population, 84.24% (n = 165)
610	24	2	2:1 Ratio Population, 84.24% (n = 165)
616	24	2	2:1 Ratio Population, 84.24% (n = 165)
623	24	2	2:1 Ratio Population, 84.24% (n = 165)
625	24	2	2:1 Ratio Population, 84.24% (n = 165)
627	24	2	2:1 Ratio Population, 84.24% (n = 165)
631	24	2	2:1 Ratio Population, 84.24% (n = 165)
634	24	2	2:1 Ratio Population, 84.24% (n = 165)
641	24	2	2:1 Ratio Population, 84.24% (n = 165)
645	24	2	2:1 Ratio Population, 84.24% (n = 165)
646	24	2	2:1 Ratio Population, 84.24% (n = 165)
647	24	2	2:1 Ratio Population, 84.24% (n = 165)
649	10.6667	1	2:1 Ratio Population, 84.24% (n = 165)
653	24	2	2:1 Ratio Population, 84.24% (n = 165)
660	24	2	2:1 Ratio Population, 84.24% (n = 165)
661	7	1	2:1 Ratio Population, 84.24% (n = 165)
662	24	2	2:1 Ratio Population, 84.24% (n = 165)
665	24	2	2:1 Ratio Population, 84.24% (n = 165)
669	24	2	2:1 Ratio Population, 84.24% (n = 165)
674	24	2	2:1 Ratio Population, 84.24% (n = 165)
684	24	2	2:1 Ratio Population, 84.24% (n = 165)
701	24	2	2:1 Ratio Population, 84.24% (n = 165)
708	24	2	2:1 Ratio Population, 84.24% (n = 165)
709	24	2	2:1 Ratio Population, 84.24% (n = 165)
711	24	2	2:1 Ratio Population, 84.24% (n = 165)
718	24	2	2:1 Ratio Population, 84.24% (n = 165)
724	24	2	2:1 Ratio Population, 84.24% (n = 165)
731	24	2	2:1 Ratio Population, 84.24% (n = 165)
733	24	2	2:1 Ratio Population, 84.24% (n = 165)
735	24	2	2:1 Ratio Population, 84.24% (n = 165)
754	24	2	2:1 Ratio Population, 84.24% (n = 165)
755	24	2	2:1 Ratio Population, 84.24% (n = 165)
777	24	2	2:1 Ratio Population, 84.24% (n = 165)
778	24	2	2:1 Ratio Population, 84.24% (n = 165)
788	24	2	2:1 Ratio Population, 84.24% (n = 165)
790	24	2	2:1 Ratio Population, 84.24% (n = 165)
793	24	2	2:1 Ratio Population, 84.24% (n = 165)
801	24	2	2:1 Ratio Population, 84.24% (n = 165)
811	16.3333	1	2:1 Ratio Population, 84.24% (n = 165)
815	24	2	2:1 Ratio Population, 84.24% (n = 165)
819	24	2	2:1 Ratio Population, 84.24% (n = 165)
45	24	2	3:1 Ratio Population, 90.62%(n = 32)
56	6	1	3:1 Ratio Population, 90.62%(n = 32)
92	24	2	3:1 Ratio Population, 90.62%(n = 32)
110	24	2	3:1 Ratio Population, 90.62%(n = 32)
121	24	2	3:1 Ratio Population, 90.62%(n = 32)
135	24	2	3:1 Ratio Population, 90.62%(n = 32)
168	24	2	3:1 Ratio Population, 90.62%(n = 32)
177	24	2	3:1 Ratio Population, 90.62%(n = 32)
192	9.33333	1	3:1 Ratio Population, 90.62%(n = 32)
195	24	2	3:1 Ratio Population, 90.62%(n = 32)
198	24	2	3:1 Ratio Population, 90.62%(n = 32)
217	24	2	3:1 Ratio Population, 90.62%(n = 32)
222	24	2	3:1 Ratio Population, 90.62%(n = 32)
234	24	2	3:1 Ratio Population, 90.62%(n = 32)
288	24	2	3:1 Ratio Population, 90.62%(n = 32)
400	24	2	3:1 Ratio Population, 90.62%(n = 32)
407	24	2	3:1 Ratio Population, 90.62%(n = 32)
438	24	2	3:1 Ratio Population, 90.62%(n = 32)
454	24	2	3:1 Ratio Population, 90.62%(n = 32)
455	24	2	3:1 Ratio Population, 90.62%(n = 32)
462	24	2	3:1 Ratio Population, 90.62%(n = 32)
518	24	2	3:1 Ratio Population, 90.62%(n = 32)
530	24	2	3:1 Ratio Population, 90.62%(n = 32)
593	24	2	3:1 Ratio Population, 90.62%(n = 32)
594	24	2	3:1 Ratio Population, 90.62%(n = 32)
604	24	2	3:1 Ratio Population, 90.62%(n = 32)
644	24	2	3:1 Ratio Population, 90.62%(n = 32)
723	6	1	3:1 Ratio Population, 90.62%(n = 32)
726	24	2	3:1 Ratio Population, 90.62%(n = 32)
732	24	2	3:1 Ratio Population, 90.62%(n = 32)
745	24	2	3:1 Ratio Population, 90.62%(n = 32)
756	24	2	3:1 Ratio Population, 90.62%(n = 32)

## Sheet: Cell Line 5 - 120P (Exp 1)
Cell Line 5 - 120P (Exp 1)
Combined Data					Immune Cell Only Population:							Tumor Cell Only Population							1:1 Ratio Population							2:1 Ratio Population							3:1 Ratio Population
Trap ID	Cell Death Times	Status	Group		Trap ID	Cell Death Times	Status	Group	Survivability	Timepoints		Trap ID	Cell Death Times	Status	Group	Survivability	Timepoints		Trap ID	Cell Death Times	Status	Group	Survivability	Timepoints		Trap ID	Cell Death Times	Status	Group	Survivability	Timepoints		Trap ID	Cell Death Times	Status	Group	Survivability	Timepoints
34	24	2	Single Immune Cell Population, 85.71% (n = 7)		34	24	2	Single Immune Cell Population, 85.71% (n = 7)	1	1.66667		11	24	2	Single Tumor Cell Population, 85.71% (n = 7)	1	5.33333		2	24	2	1:1 Ratio Population, 32.61% (n = 138)	1	1.33333		13	22.3333	1	2:1 Ratio Population, 34.08% (n = 179)	1	0		28	24	2	3:1 Ratio Population, 28.21%(n = 39)	1	1
216	24	2	Single Immune Cell Population, 85.71% (n = 7)		216	24	2	Single Immune Cell Population, 85.71% (n = 7)	0.857143	1.66667		44	24	2	Single Tumor Cell Population, 85.71% (n = 7)	0.857143	5.33333		8	14.3333	1	1:1 Ratio Population, 32.61% (n = 138)	0.985507	1.33333		16	21.3333	1	2:1 Ratio Population, 34.08% (n = 179)	0.994413	0		37	10.6667	1	3:1 Ratio Population, 28.21%(n = 39)	0.974359	1
280	1.66667	1	Single Immune Cell Population, 85.71% (n = 7)		280	1.66667	1	Single Immune Cell Population, 85.71% (n = 7)	0.857143	24		251	24	2	Single Tumor Cell Population, 85.71% (n = 7)	0.857143	24		9	8.66667	1	1:1 Ratio Population, 32.61% (n = 138)	0.978261	2		21	5.66667	1	2:1 Ratio Population, 34.08% (n = 179)	0.988827	0.333333		55	24	2	3:1 Ratio Population, 28.21%(n = 39)	0.948718	2
334	24	2	Single Immune Cell Population, 85.71% (n = 7)		334	24	2	Single Immune Cell Population, 85.71% (n = 7)				326	5.33333	1	Single Tumor Cell Population, 85.71% (n = 7)				14	21.6667	1	1:1 Ratio Population, 32.61% (n = 138)	0.971014	2.33333		24	22	1	2:1 Ratio Population, 34.08% (n = 179)	0.98324	0.666667		119	24	2	3:1 Ratio Population, 28.21%(n = 39)	0.923077	2.66667
420	24	2	Single Immune Cell Population, 85.71% (n = 7)		420	24	2	Single Immune Cell Population, 85.71% (n = 7)				394	24	2	Single Tumor Cell Population, 85.71% (n = 7)				27	11	1	1:1 Ratio Population, 32.61% (n = 138)	0.963768	3		32	24	2	2:1 Ratio Population, 34.08% (n = 179)	0.977654	1.66667		128	21.3333	1	3:1 Ratio Population, 28.21%(n = 39)	0.897436	4
572	24	2	Single Immune Cell Population, 85.71% (n = 7)		572	24	2	Single Immune Cell Population, 85.71% (n = 7)				600	24	2	Single Tumor Cell Population, 85.71% (n = 7)				33	12.6667	1	1:1 Ratio Population, 32.61% (n = 138)	0.956522	3.33333		35	24	2	2:1 Ratio Population, 34.08% (n = 179)	0.972067	2		138	2	1	3:1 Ratio Population, 28.21%(n = 39)	0.871795	4.33333
630	24	2	Single Immune Cell Population, 85.71% (n = 7)		630	24	2	Single Immune Cell Population, 85.71% (n = 7)				606	24	2	Single Tumor Cell Population, 85.71% (n = 7)				52	22.3333	1	1:1 Ratio Population, 32.61% (n = 138)	0.949275	4		39	23.3333	1	2:1 Ratio Population, 34.08% (n = 179)	0.960894	2.33333		145	14	1	3:1 Ratio Population, 28.21%(n = 39)	0.820513	6.66667
11	24	2	Single Tumor Cell Population, 85.71% (n = 7)																54	15	1	1:1 Ratio Population, 32.61% (n = 138)	0.942029	4.33333		41	22	1	2:1 Ratio Population, 34.08% (n = 179)	0.955307	2.66667		149	13.6667	1	3:1 Ratio Population, 28.21%(n = 39)	0.794872	9
44	24	2	Single Tumor Cell Population, 85.71% (n = 7)																57	21	1	1:1 Ratio Population, 32.61% (n = 138)	0.934783	4.66667		47	8.66667	1	2:1 Ratio Population, 34.08% (n = 179)	0.938547	3		184	20.3333	1	3:1 Ratio Population, 28.21%(n = 39)	0.769231	10.6667
251	24	2	Single Tumor Cell Population, 85.71% (n = 7)																62	19	1	1:1 Ratio Population, 32.61% (n = 138)	0.92029	5		48	24	2	2:1 Ratio Population, 34.08% (n = 179)	0.932961	3.33333		190	19.6667	1	3:1 Ratio Population, 28.21%(n = 39)	0.74359	11.6667
326	5.33333	1	Single Tumor Cell Population, 85.71% (n = 7)																68	19.3333	1	1:1 Ratio Population, 32.61% (n = 138)	0.913043	6.66667		51	24	2	2:1 Ratio Population, 34.08% (n = 179)	0.927374	3.66667		199	4.33333	1	3:1 Ratio Population, 28.21%(n = 39)	0.717949	12
394	24	2	Single Tumor Cell Population, 85.71% (n = 7)																79	19	1	1:1 Ratio Population, 32.61% (n = 138)	0.898551	7		59	24	2	2:1 Ratio Population, 34.08% (n = 179)	0.910615	4		209	4	1	3:1 Ratio Population, 28.21%(n = 39)	0.692308	13.6667
600	24	2	Single Tumor Cell Population, 85.71% (n = 7)																82	24	2	1:1 Ratio Population, 32.61% (n = 138)	0.884058	7.33333		64	16.3333	1	2:1 Ratio Population, 34.08% (n = 179)	0.888268	4.33333		214	15.6667	1	3:1 Ratio Population, 28.21%(n = 39)	0.666667	14
606	24	2	Single Tumor Cell Population, 85.71% (n = 7)																85	24	2	1:1 Ratio Population, 32.61% (n = 138)	0.869565	7.66667		66	19.3333	1	2:1 Ratio Population, 34.08% (n = 179)	0.877095	4.66667		218	9	1	3:1 Ratio Population, 28.21%(n = 39)	0.615385	14.6667
2	24	2	1:1 Ratio Population, 32.61% (n = 138)																86	24	2	1:1 Ratio Population, 32.61% (n = 138)	0.855072	8.33333		73	4	1	2:1 Ratio Population, 34.08% (n = 179)	0.860335	5		253	18.6667	1	3:1 Ratio Population, 28.21%(n = 39)	0.589744	15
8	14.3333	1	1:1 Ratio Population, 32.61% (n = 138)																90	20	1	1:1 Ratio Population, 32.61% (n = 138)	0.84058	8.66667		75	10.3333	1	2:1 Ratio Population, 34.08% (n = 179)	0.854749	5.33333		261	19.6667	1	3:1 Ratio Population, 28.21%(n = 39)	0.564103	15.3333
9	8.66667	1	1:1 Ratio Population, 32.61% (n = 138)																92	11.6667	1	1:1 Ratio Population, 32.61% (n = 138)	0.833333	9		78	17.6667	1	2:1 Ratio Population, 34.08% (n = 179)	0.832402	5.66667		263	24	2	3:1 Ratio Population, 28.21%(n = 39)	0.538462	15.6667
14	21.6667	1	1:1 Ratio Population, 32.61% (n = 138)																93	24	2	1:1 Ratio Population, 32.61% (n = 138)	0.826087	9.33333		80	12.3333	1	2:1 Ratio Population, 34.08% (n = 179)	0.821229	6		268	24	2	3:1 Ratio Population, 28.21%(n = 39)	0.512821	16.3333
27	11	1	1:1 Ratio Population, 32.61% (n = 138)																98	23.6667	1	1:1 Ratio Population, 32.61% (n = 138)	0.818841	10		84	23.3333	1	2:1 Ratio Population, 34.08% (n = 179)	0.815642	6.33333		288	15	1	3:1 Ratio Population, 28.21%(n = 39)	0.487179	17
33	12.6667	1	1:1 Ratio Population, 32.61% (n = 138)																101	14.3333	1	1:1 Ratio Population, 32.61% (n = 138)	0.811594	10.3333		87	20.3333	1	2:1 Ratio Population, 34.08% (n = 179)	0.804469	6.66667		289	24	2	3:1 Ratio Population, 28.21%(n = 39)	0.461538	18.6667
52	22.3333	1	1:1 Ratio Population, 32.61% (n = 138)																103	24	2	1:1 Ratio Population, 32.61% (n = 138)	0.797101	10.6667		88	24	2	2:1 Ratio Population, 34.08% (n = 179)	0.798883	7		310	24	2	3:1 Ratio Population, 28.21%(n = 39)	0.435897	19.3333
54	15	1	1:1 Ratio Population, 32.61% (n = 138)																107	24	2	1:1 Ratio Population, 32.61% (n = 138)	0.782609	11		94	20.6667	1	2:1 Ratio Population, 34.08% (n = 179)	0.782123	7.33333		313	21	1	3:1 Ratio Population, 28.21%(n = 39)	0.384615	19.6667
57	21	1	1:1 Ratio Population, 32.61% (n = 138)																124	20.6667	1	1:1 Ratio Population, 32.61% (n = 138)	0.775362	11.3333		95	8.66667	1	2:1 Ratio Population, 34.08% (n = 179)	0.776536	7.66667		349	24	2	3:1 Ratio Population, 28.21%(n = 39)	0.358974	20.3333
62	19	1	1:1 Ratio Population, 32.61% (n = 138)																127	12.6667	1	1:1 Ratio Population, 32.61% (n = 138)	0.753623	11.6667		99	24	2	2:1 Ratio Population, 34.08% (n = 179)	0.759777	8		391	24	2	3:1 Ratio Population, 28.21%(n = 39)	0.333333	21
68	19.3333	1	1:1 Ratio Population, 32.61% (n = 138)																142	24	2	1:1 Ratio Population, 32.61% (n = 138)	0.746377	12		108	24	2	2:1 Ratio Population, 34.08% (n = 179)	0.743017	8.66667		404	15.3333	1	3:1 Ratio Population, 28.21%(n = 39)	0.307692	21.3333
79	19	1	1:1 Ratio Population, 32.61% (n = 138)																147	8.66667	1	1:1 Ratio Population, 32.61% (n = 138)	0.731884	12.6667		110	24	2	2:1 Ratio Population, 34.08% (n = 179)	0.726257	9.66667		423	24	2	3:1 Ratio Population, 28.21%(n = 39)	0.282051	23.3333
82	24	2	1:1 Ratio Population, 32.61% (n = 138)																156	20.3333	1	1:1 Ratio Population, 32.61% (n = 138)	0.717391	13		113	4.33333	1	2:1 Ratio Population, 34.08% (n = 179)	0.72067	10		432	14.6667	1	3:1 Ratio Population, 28.21%(n = 39)	0.282051	24
85	24	2	1:1 Ratio Population, 32.61% (n = 138)																158	16	1	1:1 Ratio Population, 32.61% (n = 138)	0.710145	13.3333		114	24	2	2:1 Ratio Population, 34.08% (n = 179)	0.709497	10.3333		454	14.6667	1	3:1 Ratio Population, 28.21%(n = 39)
86	24	2	1:1 Ratio Population, 32.61% (n = 138)																170	13.3333	1	1:1 Ratio Population, 32.61% (n = 138)	0.695652	13.6667		117	2.33333	1	2:1 Ratio Population, 34.08% (n = 179)	0.703911	10.6667		455	11.6667	1	3:1 Ratio Population, 28.21%(n = 39)
90	20	1	1:1 Ratio Population, 32.61% (n = 138)																171	14.3333	1	1:1 Ratio Population, 32.61% (n = 138)	0.688406	14		122	2.33333	1	2:1 Ratio Population, 34.08% (n = 179)	0.698324	11.6667		470	1	1	3:1 Ratio Population, 28.21%(n = 39)
92	11.6667	1	1:1 Ratio Population, 32.61% (n = 138)																173	10.6667	1	1:1 Ratio Population, 32.61% (n = 138)	0.637681	14.3333		129	19.6667	1	2:1 Ratio Population, 34.08% (n = 179)	0.692737	12.3333		474	16.3333	1	3:1 Ratio Population, 28.21%(n = 39)
93	24	2	1:1 Ratio Population, 32.61% (n = 138)																175	7.33333	1	1:1 Ratio Population, 32.61% (n = 138)	0.623188	15		131	19.6667	1	2:1 Ratio Population, 34.08% (n = 179)	0.681564	13		513	2.66667	1	3:1 Ratio Population, 28.21%(n = 39)
98	23.6667	1	1:1 Ratio Population, 32.61% (n = 138)																177	2	1	1:1 Ratio Population, 32.61% (n = 138)	0.615942	15.6667		150	16	1	2:1 Ratio Population, 34.08% (n = 179)	0.653631	13.3333		535	19.3333	1	3:1 Ratio Population, 28.21%(n = 39)
101	14.3333	1	1:1 Ratio Population, 32.61% (n = 138)																182	7	1	1:1 Ratio Population, 32.61% (n = 138)	0.586957	16		151	24	2	2:1 Ratio Population, 34.08% (n = 179)	0.642458	13.6667		558	24	2	3:1 Ratio Population, 28.21%(n = 39)
103	24	2	1:1 Ratio Population, 32.61% (n = 138)																189	13	1	1:1 Ratio Population, 32.61% (n = 138)	0.57971	16.3333		159	10.6667	1	2:1 Ratio Population, 34.08% (n = 179)	0.631285	14		604	6.66667	1	3:1 Ratio Population, 28.21%(n = 39)
107	24	2	1:1 Ratio Population, 32.61% (n = 138)																191	24	2	1:1 Ratio Population, 32.61% (n = 138)	0.557971	17.3333		164	24	2	2:1 Ratio Population, 34.08% (n = 179)	0.625698	14.3333		613	6.66667	1	3:1 Ratio Population, 28.21%(n = 39)
124	20.6667	1	1:1 Ratio Population, 32.61% (n = 138)																193	18.6667	1	1:1 Ratio Population, 32.61% (n = 138)	0.550725	18		183	13.3333	1	2:1 Ratio Population, 34.08% (n = 179)	0.620112	14.6667		623	17	1	3:1 Ratio Population, 28.21%(n = 39)
127	12.6667	1	1:1 Ratio Population, 32.61% (n = 138)																194	11.3333	1	1:1 Ratio Population, 32.61% (n = 138)	0.543478	18.3333		185	24	2	2:1 Ratio Population, 34.08% (n = 179)	0.614525	15		635	12	1	3:1 Ratio Population, 28.21%(n = 39)
142	24	2	1:1 Ratio Population, 32.61% (n = 138)																197	22.6667	1	1:1 Ratio Population, 32.61% (n = 138)	0.536232	18.6667		187	24	2	2:1 Ratio Population, 34.08% (n = 179)	0.608939	15.3333		669	23.3333	1	3:1 Ratio Population, 28.21%(n = 39)
147	8.66667	1	1:1 Ratio Population, 32.61% (n = 138)																200	22.3333	1	1:1 Ratio Population, 32.61% (n = 138)	0.521739	19		188	21	1	2:1 Ratio Population, 34.08% (n = 179)	0.603352	15.6667
156	20.3333	1	1:1 Ratio Population, 32.61% (n = 138)																205	10	1	1:1 Ratio Population, 32.61% (n = 138)	0.507246	19.3333		201	18.6667	1	2:1 Ratio Population, 34.08% (n = 179)	0.597765	16
158	16	1	1:1 Ratio Population, 32.61% (n = 138)																206	8.33333	1	1:1 Ratio Population, 32.61% (n = 138)	0.485507	19.6667		207	24	2	2:1 Ratio Population, 34.08% (n = 179)	0.586592	16.3333
170	13.3333	1	1:1 Ratio Population, 32.61% (n = 138)																210	1.33333	1	1:1 Ratio Population, 32.61% (n = 138)	0.456522	20		213	5	1	2:1 Ratio Population, 34.08% (n = 179)	0.581006	16.6667
171	14.3333	1	1:1 Ratio Population, 32.61% (n = 138)																220	24	2	1:1 Ratio Population, 32.61% (n = 138)	0.434783	20.3333		219	4	1	2:1 Ratio Population, 34.08% (n = 179)	0.575419	17.6667
173	10.6667	1	1:1 Ratio Population, 32.61% (n = 138)																223	11.6667	1	1:1 Ratio Population, 32.61% (n = 138)	0.42029	20.6667		221	13.6667	1	2:1 Ratio Population, 34.08% (n = 179)	0.569832	18
175	7.33333	1	1:1 Ratio Population, 32.61% (n = 138)																224	24	2	1:1 Ratio Population, 32.61% (n = 138)	0.405797	21		227	13.3333	1	2:1 Ratio Population, 34.08% (n = 179)	0.553073	18.3333
177	2	1	1:1 Ratio Population, 32.61% (n = 138)																225	23.6667	1	1:1 Ratio Population, 32.61% (n = 138)	0.391304	21.6667		229	22.6667	1	2:1 Ratio Population, 34.08% (n = 179)	0.547486	18.6667
182	7	1	1:1 Ratio Population, 32.61% (n = 138)																228	14	1	1:1 Ratio Population, 32.61% (n = 138)	0.384058	22		231	24	2	2:1 Ratio Population, 34.08% (n = 179)	0.536313	19
189	13	1	1:1 Ratio Population, 32.61% (n = 138)																230	4	1	1:1 Ratio Population, 32.61% (n = 138)	0.362319	22.3333		232	24	2	2:1 Ratio Population, 34.08% (n = 179)	0.530726	19.3333
191	24	2	1:1 Ratio Population, 32.61% (n = 138)																236	20.3333	1	1:1 Ratio Population, 32.61% (n = 138)	0.347826	22.6667		233	24	2	2:1 Ratio Population, 34.08% (n = 179)	0.480447	19.6667
193	18.6667	1	1:1 Ratio Population, 32.61% (n = 138)																239	24	2	1:1 Ratio Population, 32.61% (n = 138)	0.34058	23.3333		234	19.6667	1	2:1 Ratio Population, 34.08% (n = 179)	0.463687	20
194	11.3333	1	1:1 Ratio Population, 32.61% (n = 138)																240	24	2	1:1 Ratio Population, 32.61% (n = 138)	0.326087	23.6667		237	24	2	2:1 Ratio Population, 34.08% (n = 179)	0.452514	20.3333
197	22.6667	1	1:1 Ratio Population, 32.61% (n = 138)																241	20.6667	1	1:1 Ratio Population, 32.61% (n = 138)	0.326087	24		246	23	1	2:1 Ratio Population, 34.08% (n = 179)	0.441341	20.6667
200	22.3333	1	1:1 Ratio Population, 32.61% (n = 138)																242	24	2	1:1 Ratio Population, 32.61% (n = 138)				254	14	1	2:1 Ratio Population, 34.08% (n = 179)	0.424581	21
205	10	1	1:1 Ratio Population, 32.61% (n = 138)																249	24	2	1:1 Ratio Population, 32.61% (n = 138)				256	3.33333	1	2:1 Ratio Population, 34.08% (n = 179)	0.407821	21.3333
206	8.33333	1	1:1 Ratio Population, 32.61% (n = 138)																264	14.3333	1	1:1 Ratio Population, 32.61% (n = 138)				258	24	2	2:1 Ratio Population, 34.08% (n = 179)	0.402235	21.6667
210	1.33333	1	1:1 Ratio Population, 32.61% (n = 138)																269	20	1	1:1 Ratio Population, 32.61% (n = 138)				260	24	2	2:1 Ratio Population, 34.08% (n = 179)	0.379888	22
220	24	2	1:1 Ratio Population, 32.61% (n = 138)																270	14.3333	1	1:1 Ratio Population, 32.61% (n = 138)				265	6.33333	1	2:1 Ratio Population, 34.08% (n = 179)	0.368715	22.3333
223	11.6667	1	1:1 Ratio Population, 32.61% (n = 138)																274	2.33333	1	1:1 Ratio Population, 32.61% (n = 138)				266	13	1	2:1 Ratio Population, 34.08% (n = 179)	0.363128	22.6667
224	24	2	1:1 Ratio Population, 32.61% (n = 138)																279	24	2	1:1 Ratio Population, 32.61% (n = 138)				275	9.66667	1	2:1 Ratio Population, 34.08% (n = 179)	0.357542	23
225	23.6667	1	1:1 Ratio Population, 32.61% (n = 138)																290	24	2	1:1 Ratio Population, 32.61% (n = 138)				278	24	2	2:1 Ratio Population, 34.08% (n = 179)	0.340782	23.3333
228	14	1	1:1 Ratio Population, 32.61% (n = 138)																291	3.33333	1	1:1 Ratio Population, 32.61% (n = 138)				281	18.3333	1	2:1 Ratio Population, 34.08% (n = 179)	0.340782	24
230	4	1	1:1 Ratio Population, 32.61% (n = 138)																300	24	2	1:1 Ratio Population, 32.61% (n = 138)				284	13	1	2:1 Ratio Population, 34.08% (n = 179)
236	20.3333	1	1:1 Ratio Population, 32.61% (n = 138)																303	20	1	1:1 Ratio Population, 32.61% (n = 138)				285	24	2	2:1 Ratio Population, 34.08% (n = 179)
239	24	2	1:1 Ratio Population, 32.61% (n = 138)																312	19.6667	1	1:1 Ratio Population, 32.61% (n = 138)				287	22	1	2:1 Ratio Population, 34.08% (n = 179)
240	24	2	1:1 Ratio Population, 32.61% (n = 138)																316	18	1	1:1 Ratio Population, 32.61% (n = 138)				296	13.6667	1	2:1 Ratio Population, 34.08% (n = 179)
241	20.6667	1	1:1 Ratio Population, 32.61% (n = 138)																317	15.6667	1	1:1 Ratio Population, 32.61% (n = 138)				297	4.66667	1	2:1 Ratio Population, 34.08% (n = 179)
242	24	2	1:1 Ratio Population, 32.61% (n = 138)																318	17.3333	1	1:1 Ratio Population, 32.61% (n = 138)				305	19.6667	1	2:1 Ratio Population, 34.08% (n = 179)
249	24	2	1:1 Ratio Population, 32.61% (n = 138)																321	24	2	1:1 Ratio Population, 32.61% (n = 138)				308	5.33333	1	2:1 Ratio Population, 34.08% (n = 179)
264	14.3333	1	1:1 Ratio Population, 32.61% (n = 138)																322	6.66667	1	1:1 Ratio Population, 32.61% (n = 138)				309	2.66667	1	2:1 Ratio Population, 34.08% (n = 179)
269	20	1	1:1 Ratio Population, 32.61% (n = 138)																323	24	2	1:1 Ratio Population, 32.61% (n = 138)				311	0.333333	1	2:1 Ratio Population, 34.08% (n = 179)
270	14.3333	1	1:1 Ratio Population, 32.61% (n = 138)																332	24	2	1:1 Ratio Population, 32.61% (n = 138)				320	24	2	2:1 Ratio Population, 34.08% (n = 179)
274	2.33333	1	1:1 Ratio Population, 32.61% (n = 138)																339	14.3333	1	1:1 Ratio Population, 32.61% (n = 138)				324	5.66667	1	2:1 Ratio Population, 34.08% (n = 179)
279	24	2	1:1 Ratio Population, 32.61% (n = 138)																345	5	1	1:1 Ratio Population, 32.61% (n = 138)				335	20	1	2:1 Ratio Population, 34.08% (n = 179)
290	24	2	1:1 Ratio Population, 32.61% (n = 138)																356	21.6667	1	1:1 Ratio Population, 32.61% (n = 138)				341	24	2	2:1 Ratio Population, 34.08% (n = 179)
291	3.33333	1	1:1 Ratio Population, 32.61% (n = 138)																371	24	2	1:1 Ratio Population, 32.61% (n = 138)				346	22	1	2:1 Ratio Population, 34.08% (n = 179)
300	24	2	1:1 Ratio Population, 32.61% (n = 138)																373	22.6667	1	1:1 Ratio Population, 32.61% (n = 138)				347	24	2	2:1 Ratio Population, 34.08% (n = 179)
303	20	1	1:1 Ratio Population, 32.61% (n = 138)																379	24	2	1:1 Ratio Population, 32.61% (n = 138)				348	0.666667	1	2:1 Ratio Population, 34.08% (n = 179)
312	19.6667	1	1:1 Ratio Population, 32.61% (n = 138)																381	24	2	1:1 Ratio Population, 32.61% (n = 138)				353	4.33333	1	2:1 Ratio Population, 34.08% (n = 179)
316	18	1	1:1 Ratio Population, 32.61% (n = 138)																382	17.3333	1	1:1 Ratio Population, 32.61% (n = 138)				355	13.3333	1	2:1 Ratio Population, 34.08% (n = 179)
317	15.6667	1	1:1 Ratio Population, 32.61% (n = 138)																384	24	2	1:1 Ratio Population, 32.61% (n = 138)				360	5	1	2:1 Ratio Population, 34.08% (n = 179)
318	17.3333	1	1:1 Ratio Population, 32.61% (n = 138)																387	20	1	1:1 Ratio Population, 32.61% (n = 138)				361	24	2	2:1 Ratio Population, 34.08% (n = 179)
321	24	2	1:1 Ratio Population, 32.61% (n = 138)																395	24	2	1:1 Ratio Population, 32.61% (n = 138)				362	8.66667	1	2:1 Ratio Population, 34.08% (n = 179)
322	6.66667	1	1:1 Ratio Population, 32.61% (n = 138)																396	16.3333	1	1:1 Ratio Population, 32.61% (n = 138)				367	16.3333	1	2:1 Ratio Population, 34.08% (n = 179)
323	24	2	1:1 Ratio Population, 32.61% (n = 138)																400	19.6667	1	1:1 Ratio Population, 32.61% (n = 138)				368	3	1	2:1 Ratio Population, 34.08% (n = 179)
332	24	2	1:1 Ratio Population, 32.61% (n = 138)																411	20.3333	1	1:1 Ratio Population, 32.61% (n = 138)				369	24	2	2:1 Ratio Population, 34.08% (n = 179)
339	14.3333	1	1:1 Ratio Population, 32.61% (n = 138)																416	16	1	1:1 Ratio Population, 32.61% (n = 138)				372	24	2	2:1 Ratio Population, 34.08% (n = 179)
345	5	1	1:1 Ratio Population, 32.61% (n = 138)																419	24	2	1:1 Ratio Population, 32.61% (n = 138)				374	24	2	2:1 Ratio Population, 34.08% (n = 179)
356	21.6667	1	1:1 Ratio Population, 32.61% (n = 138)																426	24	2	1:1 Ratio Population, 32.61% (n = 138)				380	24	2	2:1 Ratio Population, 34.08% (n = 179)
371	24	2	1:1 Ratio Population, 32.61% (n = 138)																429	7.33333	1	1:1 Ratio Population, 32.61% (n = 138)				389	24	2	2:1 Ratio Population, 34.08% (n = 179)
373	22.6667	1	1:1 Ratio Population, 32.61% (n = 138)																439	23.3333	1	1:1 Ratio Population, 32.61% (n = 138)				392	24	2	2:1 Ratio Population, 34.08% (n = 179)
379	24	2	1:1 Ratio Population, 32.61% (n = 138)																440	11	1	1:1 Ratio Population, 32.61% (n = 138)				399	21.3333	1	2:1 Ratio Population, 34.08% (n = 179)
381	24	2	1:1 Ratio Population, 32.61% (n = 138)																442	24	2	1:1 Ratio Population, 32.61% (n = 138)				402	24	2	2:1 Ratio Population, 34.08% (n = 179)
382	17.3333	1	1:1 Ratio Population, 32.61% (n = 138)																444	10.6667	1	1:1 Ratio Population, 32.61% (n = 138)				403	6	1	2:1 Ratio Population, 34.08% (n = 179)
384	24	2	1:1 Ratio Population, 32.61% (n = 138)																445	24	2	1:1 Ratio Population, 32.61% (n = 138)				406	4.66667	1	2:1 Ratio Population, 34.08% (n = 179)
387	20	1	1:1 Ratio Population, 32.61% (n = 138)																448	24	2	1:1 Ratio Population, 32.61% (n = 138)				408	1.66667	1	2:1 Ratio Population, 34.08% (n = 179)
395	24	2	1:1 Ratio Population, 32.61% (n = 138)																460	13.6667	1	1:1 Ratio Population, 32.61% (n = 138)				410	24	2	2:1 Ratio Population, 34.08% (n = 179)
396	16.3333	1	1:1 Ratio Population, 32.61% (n = 138)																461	12	1	1:1 Ratio Population, 32.61% (n = 138)				421	24	2	2:1 Ratio Population, 34.08% (n = 179)
400	19.6667	1	1:1 Ratio Population, 32.61% (n = 138)																462	24	2	1:1 Ratio Population, 32.61% (n = 138)				422	16.6667	1	2:1 Ratio Population, 34.08% (n = 179)
411	20.3333	1	1:1 Ratio Population, 32.61% (n = 138)																468	11.6667	1	1:1 Ratio Population, 32.61% (n = 138)				424	7.66667	1	2:1 Ratio Population, 34.08% (n = 179)
416	16	1	1:1 Ratio Population, 32.61% (n = 138)																472	9.33333	1	1:1 Ratio Population, 32.61% (n = 138)				427	3	1	2:1 Ratio Population, 34.08% (n = 179)
419	24	2	1:1 Ratio Population, 32.61% (n = 138)																475	21	1	1:1 Ratio Population, 32.61% (n = 138)				431	18.3333	1	2:1 Ratio Population, 34.08% (n = 179)
426	24	2	1:1 Ratio Population, 32.61% (n = 138)																479	4.66667	1	1:1 Ratio Population, 32.61% (n = 138)				433	20	1	2:1 Ratio Population, 34.08% (n = 179)
429	7.33333	1	1:1 Ratio Population, 32.61% (n = 138)																484	16	1	1:1 Ratio Population, 32.61% (n = 138)				434	18.3333	1	2:1 Ratio Population, 34.08% (n = 179)
439	23.3333	1	1:1 Ratio Population, 32.61% (n = 138)																487	1.33333	1	1:1 Ratio Population, 32.61% (n = 138)				438	11.6667	1	2:1 Ratio Population, 34.08% (n = 179)
440	11	1	1:1 Ratio Population, 32.61% (n = 138)																493	8.33333	1	1:1 Ratio Population, 32.61% (n = 138)				441	19.6667	1	2:1 Ratio Population, 34.08% (n = 179)
442	24	2	1:1 Ratio Population, 32.61% (n = 138)																497	3	1	1:1 Ratio Population, 32.61% (n = 138)				443	7.33333	1	2:1 Ratio Population, 34.08% (n = 179)
444	10.6667	1	1:1 Ratio Population, 32.61% (n = 138)																499	19.3333	1	1:1 Ratio Population, 32.61% (n = 138)				446	24	2	2:1 Ratio Population, 34.08% (n = 179)
445	24	2	1:1 Ratio Population, 32.61% (n = 138)																502	24	2	1:1 Ratio Population, 32.61% (n = 138)				450	24	2	2:1 Ratio Population, 34.08% (n = 179)
448	24	2	1:1 Ratio Population, 32.61% (n = 138)																504	7	1	1:1 Ratio Population, 32.61% (n = 138)				451	15.6667	1	2:1 Ratio Population, 34.08% (n = 179)
460	13.6667	1	1:1 Ratio Population, 32.61% (n = 138)																505	5	1	1:1 Ratio Population, 32.61% (n = 138)				452	24	2	2:1 Ratio Population, 34.08% (n = 179)
461	12	1	1:1 Ratio Population, 32.61% (n = 138)																507	24	2	1:1 Ratio Population, 32.61% (n = 138)				456	5	1	2:1 Ratio Population, 34.08% (n = 179)
462	24	2	1:1 Ratio Population, 32.61% (n = 138)																512	24	2	1:1 Ratio Population, 32.61% (n = 138)				471	3	1	2:1 Ratio Population, 34.08% (n = 179)
468	11.6667	1	1:1 Ratio Population, 32.61% (n = 138)																531	24	2	1:1 Ratio Population, 32.61% (n = 138)				478	19.6667	1	2:1 Ratio Population, 34.08% (n = 179)
472	9.33333	1	1:1 Ratio Population, 32.61% (n = 138)																532	24	2	1:1 Ratio Population, 32.61% (n = 138)				480	6.66667	1	2:1 Ratio Population, 34.08% (n = 179)
475	21	1	1:1 Ratio Population, 32.61% (n = 138)																537	24	2	1:1 Ratio Population, 32.61% (n = 138)				482	24	2	2:1 Ratio Population, 34.08% (n = 179)
479	4.66667	1	1:1 Ratio Population, 32.61% (n = 138)																542	14.3333	1	1:1 Ratio Population, 32.61% (n = 138)				483	24	2	2:1 Ratio Population, 34.08% (n = 179)
484	16	1	1:1 Ratio Population, 32.61% (n = 138)																543	24	2	1:1 Ratio Population, 32.61% (n = 138)				488	24	2	2:1 Ratio Population, 34.08% (n = 179)
487	1.33333	1	1:1 Ratio Population, 32.61% (n = 138)																544	17.3333	1	1:1 Ratio Population, 32.61% (n = 138)				489	22.3333	1	2:1 Ratio Population, 34.08% (n = 179)
493	8.33333	1	1:1 Ratio Population, 32.61% (n = 138)																549	13.6667	1	1:1 Ratio Population, 32.61% (n = 138)				491	19	1	2:1 Ratio Population, 34.08% (n = 179)
497	3	1	1:1 Ratio Population, 32.61% (n = 138)																566	18.3333	1	1:1 Ratio Population, 32.61% (n = 138)				494	8	1	2:1 Ratio Population, 34.08% (n = 179)
499	19.3333	1	1:1 Ratio Population, 32.61% (n = 138)																567	16	1	1:1 Ratio Population, 32.61% (n = 138)				495	15.3333	1	2:1 Ratio Population, 34.08% (n = 179)
502	24	2	1:1 Ratio Population, 32.61% (n = 138)																570	15	1	1:1 Ratio Population, 32.61% (n = 138)				496	21	1	2:1 Ratio Population, 34.08% (n = 179)
504	7	1	1:1 Ratio Population, 32.61% (n = 138)																571	24	2	1:1 Ratio Population, 32.61% (n = 138)				500	9.66667	1	2:1 Ratio Population, 34.08% (n = 179)
505	5	1	1:1 Ratio Population, 32.61% (n = 138)																605	24	2	1:1 Ratio Population, 32.61% (n = 138)				510	24	2	2:1 Ratio Population, 34.08% (n = 179)
507	24	2	1:1 Ratio Population, 32.61% (n = 138)																609	22.3333	1	1:1 Ratio Population, 32.61% (n = 138)				511	24	2	2:1 Ratio Population, 34.08% (n = 179)
512	24	2	1:1 Ratio Population, 32.61% (n = 138)																614	24	2	1:1 Ratio Population, 32.61% (n = 138)				514	19.6667	1	2:1 Ratio Population, 34.08% (n = 179)
531	24	2	1:1 Ratio Population, 32.61% (n = 138)																615	7.66667	1	1:1 Ratio Population, 32.61% (n = 138)				516	24	2	2:1 Ratio Population, 34.08% (n = 179)
532	24	2	1:1 Ratio Population, 32.61% (n = 138)																618	24	2	1:1 Ratio Population, 32.61% (n = 138)				519	20.3333	1	2:1 Ratio Population, 34.08% (n = 179)
537	24	2	1:1 Ratio Population, 32.61% (n = 138)																624	4.33333	1	1:1 Ratio Population, 32.61% (n = 138)				520	24	2	2:1 Ratio Population, 34.08% (n = 179)
542	14.3333	1	1:1 Ratio Population, 32.61% (n = 138)																626	10.3333	1	1:1 Ratio Population, 32.61% (n = 138)				521	6	1	2:1 Ratio Population, 34.08% (n = 179)
543	24	2	1:1 Ratio Population, 32.61% (n = 138)																636	9	1	1:1 Ratio Population, 32.61% (n = 138)				524	23.3333	1	2:1 Ratio Population, 34.08% (n = 179)
544	17.3333	1	1:1 Ratio Population, 32.61% (n = 138)																642	22	1	1:1 Ratio Population, 32.61% (n = 138)				527	4	1	2:1 Ratio Population, 34.08% (n = 179)
549	13.6667	1	1:1 Ratio Population, 32.61% (n = 138)																645	24	2	1:1 Ratio Population, 32.61% (n = 138)				528	3.66667	1	2:1 Ratio Population, 34.08% (n = 179)
566	18.3333	1	1:1 Ratio Population, 32.61% (n = 138)																649	13	1	1:1 Ratio Population, 32.61% (n = 138)				533	10	1	2:1 Ratio Population, 34.08% (n = 179)
567	16	1	1:1 Ratio Population, 32.61% (n = 138)																657	19.6667	1	1:1 Ratio Population, 32.61% (n = 138)				538	20.6667	1	2:1 Ratio Population, 34.08% (n = 179)
570	15	1	1:1 Ratio Population, 32.61% (n = 138)																659	7.66667	1	1:1 Ratio Population, 32.61% (n = 138)				540	20	1	2:1 Ratio Population, 34.08% (n = 179)
571	24	2	1:1 Ratio Population, 32.61% (n = 138)																666	24	2	1:1 Ratio Population, 32.61% (n = 138)				550	9.66667	1	2:1 Ratio Population, 34.08% (n = 179)
605	24	2	1:1 Ratio Population, 32.61% (n = 138)																							551	13.3333	1	2:1 Ratio Population, 34.08% (n = 179)
609	22.3333	1	1:1 Ratio Population, 32.61% (n = 138)																							552	24	2	2:1 Ratio Population, 34.08% (n = 179)
614	24	2	1:1 Ratio Population, 32.61% (n = 138)																							559	24	2	2:1 Ratio Population, 34.08% (n = 179)
615	7.66667	1	1:1 Ratio Population, 32.61% (n = 138)																							560	8	1	2:1 Ratio Population, 34.08% (n = 179)
618	24	2	1:1 Ratio Population, 32.61% (n = 138)																							561	24	2	2:1 Ratio Population, 34.08% (n = 179)
624	4.33333	1	1:1 Ratio Population, 32.61% (n = 138)																							564	24	2	2:1 Ratio Population, 34.08% (n = 179)
626	10.3333	1	1:1 Ratio Population, 32.61% (n = 138)																							569	8	1	2:1 Ratio Population, 34.08% (n = 179)
636	9	1	1:1 Ratio Population, 32.61% (n = 138)																							574	24	2	2:1 Ratio Population, 34.08% (n = 179)
642	22	1	1:1 Ratio Population, 32.61% (n = 138)																							579	7.33333	1	2:1 Ratio Population, 34.08% (n = 179)
645	24	2	1:1 Ratio Population, 32.61% (n = 138)																							580	24	2	2:1 Ratio Population, 34.08% (n = 179)
649	13	1	1:1 Ratio Population, 32.61% (n = 138)																							581	19.6667	1	2:1 Ratio Population, 34.08% (n = 179)
657	19.6667	1	1:1 Ratio Population, 32.61% (n = 138)																							582	14.3333	1	2:1 Ratio Population, 34.08% (n = 179)
659	7.66667	1	1:1 Ratio Population, 32.61% (n = 138)																							587	13.3333	1	2:1 Ratio Population, 34.08% (n = 179)
666	24	2	1:1 Ratio Population, 32.61% (n = 138)																							588	14.6667	1	2:1 Ratio Population, 34.08% (n = 179)
13	22.3333	1	2:1 Ratio Population, 34.08% (n = 179)																							590	24	2	2:1 Ratio Population, 34.08% (n = 179)
16	21.3333	1	2:1 Ratio Population, 34.08% (n = 179)																							592	21.3333	1	2:1 Ratio Population, 34.08% (n = 179)
21	5.66667	1	2:1 Ratio Population, 34.08% (n = 179)																							595	21.6667	1	2:1 Ratio Population, 34.08% (n = 179)
24	22	1	2:1 Ratio Population, 34.08% (n = 179)																							596	5.66667	1	2:1 Ratio Population, 34.08% (n = 179)
32	24	2	2:1 Ratio Population, 34.08% (n = 179)																							597	7.33333	1	2:1 Ratio Population, 34.08% (n = 179)
35	24	2	2:1 Ratio Population, 34.08% (n = 179)																							599	15	1	2:1 Ratio Population, 34.08% (n = 179)
39	23.3333	1	2:1 Ratio Population, 34.08% (n = 179)																							601	24	2	2:1 Ratio Population, 34.08% (n = 179)
41	22	1	2:1 Ratio Population, 34.08% (n = 179)																							603	5.66667	1	2:1 Ratio Population, 34.08% (n = 179)
47	8.66667	1	2:1 Ratio Population, 34.08% (n = 179)																							607	24	2	2:1 Ratio Population, 34.08% (n = 179)
48	24	2	2:1 Ratio Population, 34.08% (n = 179)																							608	4.33333	1	2:1 Ratio Population, 34.08% (n = 179)
51	24	2	2:1 Ratio Population, 34.08% (n = 179)																							619	24	2	2:1 Ratio Population, 34.08% (n = 179)
59	24	2	2:1 Ratio Population, 34.08% (n = 179)																							621	0	1	2:1 Ratio Population, 34.08% (n = 179)
64	16.3333	1	2:1 Ratio Population, 34.08% (n = 179)																							625	14	1	2:1 Ratio Population, 34.08% (n = 179)
66	19.3333	1	2:1 Ratio Population, 34.08% (n = 179)																							628	24	2	2:1 Ratio Population, 34.08% (n = 179)
73	4	1	2:1 Ratio Population, 34.08% (n = 179)																							629	24	2	2:1 Ratio Population, 34.08% (n = 179)
75	10.3333	1	2:1 Ratio Population, 34.08% (n = 179)																							632	18	1	2:1 Ratio Population, 34.08% (n = 179)
78	17.6667	1	2:1 Ratio Population, 34.08% (n = 179)																							633	24	2	2:1 Ratio Population, 34.08% (n = 179)
80	12.3333	1	2:1 Ratio Population, 34.08% (n = 179)																							638	10.3333	1	2:1 Ratio Population, 34.08% (n = 179)
84	23.3333	1	2:1 Ratio Population, 34.08% (n = 179)																							640	4.33333	1	2:1 Ratio Population, 34.08% (n = 179)
87	20.3333	1	2:1 Ratio Population, 34.08% (n = 179)																							641	24	2	2:1 Ratio Population, 34.08% (n = 179)
88	24	2	2:1 Ratio Population, 34.08% (n = 179)																							643	6.66667	1	2:1 Ratio Population, 34.08% (n = 179)
94	20.6667	1	2:1 Ratio Population, 34.08% (n = 179)																							644	24	2	2:1 Ratio Population, 34.08% (n = 179)
95	8.66667	1	2:1 Ratio Population, 34.08% (n = 179)																							650	19	1	2:1 Ratio Population, 34.08% (n = 179)
99	24	2	2:1 Ratio Population, 34.08% (n = 179)																							652	2	1	2:1 Ratio Population, 34.08% (n = 179)
108	24	2	2:1 Ratio Population, 34.08% (n = 179)																							660	7	1	2:1 Ratio Population, 34.08% (n = 179)
110	24	2	2:1 Ratio Population, 34.08% (n = 179)																							661	21	1	2:1 Ratio Population, 34.08% (n = 179)
113	4.33333	1	2:1 Ratio Population, 34.08% (n = 179)																							664	19.6667	1	2:1 Ratio Population, 34.08% (n = 179)
114	24	2	2:1 Ratio Population, 34.08% (n = 179)
117	2.33333	1	2:1 Ratio Population, 34.08% (n = 179)
122	2.33333	1	2:1 Ratio Population, 34.08% (n = 179)
129	19.6667	1	2:1 Ratio Population, 34.08% (n = 179)
131	19.6667	1	2:1 Ratio Population, 34.08% (n = 179)
150	16	1	2:1 Ratio Population, 34.08% (n = 179)
151	24	2	2:1 Ratio Population, 34.08% (n = 179)
159	10.6667	1	2:1 Ratio Population, 34.08% (n = 179)
164	24	2	2:1 Ratio Population, 34.08% (n = 179)
183	13.3333	1	2:1 Ratio Population, 34.08% (n = 179)
185	24	2	2:1 Ratio Population, 34.08% (n = 179)
187	24	2	2:1 Ratio Population, 34.08% (n = 179)
188	21	1	2:1 Ratio Population, 34.08% (n = 179)
201	18.6667	1	2:1 Ratio Population, 34.08% (n = 179)
207	24	2	2:1 Ratio Population, 34.08% (n = 179)
213	5	1	2:1 Ratio Population, 34.08% (n = 179)
219	4	1	2:1 Ratio Population, 34.08% (n = 179)
221	13.6667	1	2:1 Ratio Population, 34.08% (n = 179)
227	13.3333	1	2:1 Ratio Population, 34.08% (n = 179)
229	22.6667	1	2:1 Ratio Population, 34.08% (n = 179)
231	24	2	2:1 Ratio Population, 34.08% (n = 179)
232	24	2	2:1 Ratio Population, 34.08% (n = 179)
233	24	2	2:1 Ratio Population, 34.08% (n = 179)
234	19.6667	1	2:1 Ratio Population, 34.08% (n = 179)
237	24	2	2:1 Ratio Population, 34.08% (n = 179)
246	23	1	2:1 Ratio Population, 34.08% (n = 179)
254	14	1	2:1 Ratio Population, 34.08% (n = 179)
256	3.33333	1	2:1 Ratio Population, 34.08% (n = 179)
258	24	2	2:1 Ratio Population, 34.08% (n = 179)
260	24	2	2:1 Ratio Population, 34.08% (n = 179)
265	6.33333	1	2:1 Ratio Population, 34.08% (n = 179)
266	13	1	2:1 Ratio Population, 34.08% (n = 179)
275	9.66667	1	2:1 Ratio Population, 34.08% (n = 179)
278	24	2	2:1 Ratio Population, 34.08% (n = 179)
281	18.3333	1	2:1 Ratio Population, 34.08% (n = 179)
284	13	1	2:1 Ratio Population, 34.08% (n = 179)
285	24	2	2:1 Ratio Population, 34.08% (n = 179)
287	22	1	2:1 Ratio Population, 34.08% (n = 179)
296	13.6667	1	2:1 Ratio Population, 34.08% (n = 179)
297	4.66667	1	2:1 Ratio Population, 34.08% (n = 179)
305	19.6667	1	2:1 Ratio Population, 34.08% (n = 179)
308	5.33333	1	2:1 Ratio Population, 34.08% (n = 179)
309	2.66667	1	2:1 Ratio Population, 34.08% (n = 179)
311	0.333333	1	2:1 Ratio Population, 34.08% (n = 179)
320	24	2	2:1 Ratio Population, 34.08% (n = 179)
324	5.66667	1	2:1 Ratio Population, 34.08% (n = 179)
335	20	1	2:1 Ratio Population, 34.08% (n = 179)
341	24	2	2:1 Ratio Population, 34.08% (n = 179)
346	22	1	2:1 Ratio Population, 34.08% (n = 179)
347	24	2	2:1 Ratio Population, 34.08% (n = 179)
348	0.666667	1	2:1 Ratio Population, 34.08% (n = 179)
353	4.33333	1	2:1 Ratio Population, 34.08% (n = 179)
355	13.3333	1	2:1 Ratio Population, 34.08% (n = 179)
360	5	1	2:1 Ratio Population, 34.08% (n = 179)
361	24	2	2:1 Ratio Population, 34.08% (n = 179)
362	8.66667	1	2:1 Ratio Population, 34.08% (n = 179)
367	16.3333	1	2:1 Ratio Population, 34.08% (n = 179)
368	3	1	2:1 Ratio Population, 34.08% (n = 179)
369	24	2	2:1 Ratio Population, 34.08% (n = 179)
372	24	2	2:1 Ratio Population, 34.08% (n = 179)
374	24	2	2:1 Ratio Population, 34.08% (n = 179)
380	24	2	2:1 Ratio Population, 34.08% (n = 179)
389	24	2	2:1 Ratio Population, 34.08% (n = 179)
392	24	2	2:1 Ratio Population, 34.08% (n = 179)
399	21.3333	1	2:1 Ratio Population, 34.08% (n = 179)
402	24	2	2:1 Ratio Population, 34.08% (n = 179)
403	6	1	2:1 Ratio Population, 34.08% (n = 179)
406	4.66667	1	2:1 Ratio Population, 34.08% (n = 179)
408	1.66667	1	2:1 Ratio Population, 34.08% (n = 179)
410	24	2	2:1 Ratio Population, 34.08% (n = 179)
421	24	2	2:1 Ratio Population, 34.08% (n = 179)
422	16.6667	1	2:1 Ratio Population, 34.08% (n = 179)
424	7.66667	1	2:1 Ratio Population, 34.08% (n = 179)
427	3	1	2:1 Ratio Population, 34.08% (n = 179)
431	18.3333	1	2:1 Ratio Population, 34.08% (n = 179)
433	20	1	2:1 Ratio Population, 34.08% (n = 179)
434	18.3333	1	2:1 Ratio Population, 34.08% (n = 179)
438	11.6667	1	2:1 Ratio Population, 34.08% (n = 179)
441	19.6667	1	2:1 Ratio Population, 34.08% (n = 179)
443	7.33333	1	2:1 Ratio Population, 34.08% (n = 179)
446	24	2	2:1 Ratio Population, 34.08% (n = 179)
450	24	2	2:1 Ratio Population, 34.08% (n = 179)
451	15.6667	1	2:1 Ratio Population, 34.08% (n = 179)
452	24	2	2:1 Ratio Population, 34.08% (n = 179)
456	5	1	2:1 Ratio Population, 34.08% (n = 179)
471	3	1	2:1 Ratio Population, 34.08% (n = 179)
478	19.6667	1	2:1 Ratio Population, 34.08% (n = 179)
480	6.66667	1	2:1 Ratio Population, 34.08% (n = 179)
482	24	2	2:1 Ratio Population, 34.08% (n = 179)
483	24	2	2:1 Ratio Population, 34.08% (n = 179)
488	24	2	2:1 Ratio Population, 34.08% (n = 179)
489	22.3333	1	2:1 Ratio Population, 34.08% (n = 179)
491	19	1	2:1 Ratio Population, 34.08% (n = 179)
494	8	1	2:1 Ratio Population, 34.08% (n = 179)
495	15.3333	1	2:1 Ratio Population, 34.08% (n = 179)
496	21	1	2:1 Ratio Population, 34.08% (n = 179)
500	9.66667	1	2:1 Ratio Population, 34.08% (n = 179)
510	24	2	2:1 Ratio Population, 34.08% (n = 179)
511	24	2	2:1 Ratio Population, 34.08% (n = 179)
514	19.6667	1	2:1 Ratio Population, 34.08% (n = 179)
516	24	2	2:1 Ratio Population, 34.08% (n = 179)
519	20.3333	1	2:1 Ratio Population, 34.08% (n = 179)
520	24	2	2:1 Ratio Population, 34.08% (n = 179)
521	6	1	2:1 Ratio Population, 34.08% (n = 179)
524	23.3333	1	2:1 Ratio Population, 34.08% (n = 179)
527	4	1	2:1 Ratio Population, 34.08% (n = 179)
528	3.66667	1	2:1 Ratio Population, 34.08% (n = 179)
533	10	1	2:1 Ratio Population, 34.08% (n = 179)
538	20.6667	1	2:1 Ratio Population, 34.08% (n = 179)
540	20	1	2:1 Ratio Population, 34.08% (n = 179)
550	9.66667	1	2:1 Ratio Population, 34.08% (n = 179)
551	13.3333	1	2:1 Ratio Population, 34.08% (n = 179)
552	24	2	2:1 Ratio Population, 34.08% (n = 179)
559	24	2	2:1 Ratio Population, 34.08% (n = 179)
560	8	1	2:1 Ratio Population, 34.08% (n = 179)
561	24	2	2:1 Ratio Population, 34.08% (n = 179)
564	24	2	2:1 Ratio Population, 34.08% (n = 179)
569	8	1	2:1 Ratio Population, 34.08% (n = 179)
574	24	2	2:1 Ratio Population, 34.08% (n = 179)
579	7.33333	1	2:1 Ratio Population, 34.08% (n = 179)
580	24	2	2:1 Ratio Population, 34.08% (n = 179)
581	19.6667	1	2:1 Ratio Population, 34.08% (n = 179)
582	14.3333	1	2:1 Ratio Population, 34.08% (n = 179)
587	13.3333	1	2:1 Ratio Population, 34.08% (n = 179)
588	14.6667	1	2:1 Ratio Population, 34.08% (n = 179)
590	24	2	2:1 Ratio Population, 34.08% (n = 179)
592	21.3333	1	2:1 Ratio Population, 34.08% (n = 179)
595	21.6667	1	2:1 Ratio Population, 34.08% (n = 179)
596	5.66667	1	2:1 Ratio Population, 34.08% (n = 179)
597	7.33333	1	2:1 Ratio Population, 34.08% (n = 179)
599	15	1	2:1 Ratio Population, 34.08% (n = 179)
601	24	2	2:1 Ratio Population, 34.08% (n = 179)
603	5.66667	1	2:1 Ratio Population, 34.08% (n = 179)
607	24	2	2:1 Ratio Population, 34.08% (n = 179)
608	4.33333	1	2:1 Ratio Population, 34.08% (n = 179)
619	24	2	2:1 Ratio Population, 34.08% (n = 179)
621	0	1	2:1 Ratio Population, 34.08% (n = 179)
625	14	1	2:1 Ratio Population, 34.08% (n = 179)
628	24	2	2:1 Ratio Population, 34.08% (n = 179)
629	24	2	2:1 Ratio Population, 34.08% (n = 179)
632	18	1	2:1 Ratio Population, 34.08% (n = 179)
633	24	2	2:1 Ratio Population, 34.08% (n = 179)
638	10.3333	1	2:1 Ratio Population, 34.08% (n = 179)
640	4.33333	1	2:1 Ratio Population, 34.08% (n = 179)
641	24	2	2:1 Ratio Population, 34.08% (n = 179)
643	6.66667	1	2:1 Ratio Population, 34.08% (n = 179)
644	24	2	2:1 Ratio Population, 34.08% (n = 179)
650	19	1	2:1 Ratio Population, 34.08% (n = 179)
652	2	1	2:1 Ratio Population, 34.08% (n = 179)
660	7	1	2:1 Ratio Population, 34.08% (n = 179)
661	21	1	2:1 Ratio Population, 34.08% (n = 179)
664	19.6667	1	2:1 Ratio Population, 34.08% (n = 179)
28	24	2	3:1 Ratio Population, 28.21%(n = 39)
37	10.6667	1	3:1 Ratio Population, 28.21%(n = 39)
55	24	2	3:1 Ratio Population, 28.21%(n = 39)
119	24	2	3:1 Ratio Population, 28.21%(n = 39)
128	21.3333	1	3:1 Ratio Population, 28.21%(n = 39)
138	2	1	3:1 Ratio Population, 28.21%(n = 39)
145	14	1	3:1 Ratio Population, 28.21%(n = 39)
149	13.6667	1	3:1 Ratio Population, 28.21%(n = 39)
184	20.3333	1	3:1 Ratio Population, 28.21%(n = 39)
190	19.6667	1	3:1 Ratio Population, 28.21%(n = 39)
199	4.33333	1	3:1 Ratio Population, 28.21%(n = 39)
209	4	1	3:1 Ratio Population, 28.21%(n = 39)
214	15.6667	1	3:1 Ratio Population, 28.21%(n = 39)
218	9	1	3:1 Ratio Population, 28.21%(n = 39)
253	18.6667	1	3:1 Ratio Population, 28.21%(n = 39)
261	19.6667	1	3:1 Ratio Population, 28.21%(n = 39)
263	24	2	3:1 Ratio Population, 28.21%(n = 39)
268	24	2	3:1 Ratio Population, 28.21%(n = 39)
288	15	1	3:1 Ratio Population, 28.21%(n = 39)
289	24	2	3:1 Ratio Population, 28.21%(n = 39)
310	24	2	3:1 Ratio Population, 28.21%(n = 39)
313	21	1	3:1 Ratio Population, 28.21%(n = 39)
349	24	2	3:1 Ratio Population, 28.21%(n = 39)
391	24	2	3:1 Ratio Population, 28.21%(n = 39)
404	15.3333	1	3:1 Ratio Population, 28.21%(n = 39)
423	24	2	3:1 Ratio Population, 28.21%(n = 39)
432	14.6667	1	3:1 Ratio Population, 28.21%(n = 39)
454	14.6667	1	3:1 Ratio Population, 28.21%(n = 39)
455	11.6667	1	3:1 Ratio Population, 28.21%(n = 39)
470	1	1	3:1 Ratio Population, 28.21%(n = 39)
474	16.3333	1	3:1 Ratio Population, 28.21%(n = 39)
513	2.66667	1	3:1 Ratio Population, 28.21%(n = 39)
535	19.3333	1	3:1 Ratio Population, 28.21%(n = 39)
558	24	2	3:1 Ratio Population, 28.21%(n = 39)
604	6.66667	1	3:1 Ratio Population, 28.21%(n = 39)
613	6.66667	1	3:1 Ratio Population, 28.21%(n = 39)
623	17	1	3:1 Ratio Population, 28.21%(n = 39)
635	12	1	3:1 Ratio Population, 28.21%(n = 39)
669	23.3333	1	3:1 Ratio Population, 28.21%(n = 39)

## Sheet: Cell Line 5 - 120P (Exp 2)
Cell Line 5 - 120P (Exp 2)
Combined Data					Immune Cell Only Population:							Tumor Cell Only Population							1:1 Ratio Population							2:1 Ratio Population							3:1 Ratio Population
Trap ID	Cell Death Times	Status	Group		Trap ID	Cell Death Times	Status	Group	Survivability	Timepoints		Trap ID	Cell Death Times	Status	Group	Survivability	Timepoints		Trap ID	Cell Death Times	Status	Group	Survivability	Timepoints		Trap ID	Cell Death Times	Status	Group	Survivability	Timepoints		Trap ID	Cell Death Times	Status	Group	Survivability	Timepoints
29	24	2	Single Immune Cell Population, 100.00% (n = 7)		29	24	2	Single Immune Cell Population, 100.00% (n = 7)	1	24		2	24	2	Single Tumor Cell Population, 90.91% (n = 11)	1	8		9	24	2	1:1 Ratio Population, 37.35% (n = 83)	1	0		3	24	2	2:1 Ratio Population, 31.03% (n = 87)	1	0		12	24	2	3:1 Ratio Population, 50.00%(n = 26)	1	0.666667
48	24	2	Single Immune Cell Population, 100.00% (n = 7)		48	24	2	Single Immune Cell Population, 100.00% (n = 7)	1	24		11	24	2	Single Tumor Cell Population, 90.91% (n = 11)	0.909091	8		10	3.33333	1	1:1 Ratio Population, 37.35% (n = 83)	0.987952	0		6	0.666667	1	2:1 Ratio Population, 31.03% (n = 87)	0.977011	0		17	15.6667	1	3:1 Ratio Population, 50.00%(n = 26)	0.961538	0.666667
276	24	2	Single Immune Cell Population, 100.00% (n = 7)		276	24	2	Single Immune Cell Population, 100.00% (n = 7)				35	24	2	Single Tumor Cell Population, 90.91% (n = 11)	0.909091	24		19	24	2	1:1 Ratio Population, 37.35% (n = 83)	0.975904	1.66667		40	24	2	2:1 Ratio Population, 31.03% (n = 87)	0.965517	0.333333		22	24	2	3:1 Ratio Population, 50.00%(n = 26)	0.923077	4.33333
634	24	2	Single Immune Cell Population, 100.00% (n = 7)		634	24	2	Single Immune Cell Population, 100.00% (n = 7)				54	24	2	Single Tumor Cell Population, 90.91% (n = 11)				23	3.33333	1	1:1 Ratio Population, 37.35% (n = 83)	0.963855	2.33333		41	24	2	2:1 Ratio Population, 31.03% (n = 87)	0.942529	0.666667		46	7	1	3:1 Ratio Population, 50.00%(n = 26)	0.884615	5
672	24	2	Single Immune Cell Population, 100.00% (n = 7)		672	24	2	Single Immune Cell Population, 100.00% (n = 7)				60	24	2	Single Tumor Cell Population, 90.91% (n = 11)				24	10.3333	1	1:1 Ratio Population, 37.35% (n = 83)	0.951807	2.66667		52	4	1	2:1 Ratio Population, 31.03% (n = 87)	0.91954	1.66667		73	24	2	3:1 Ratio Population, 50.00%(n = 26)	0.846154	5.33333
769	24	2	Single Immune Cell Population, 100.00% (n = 7)		769	24	2	Single Immune Cell Population, 100.00% (n = 7)				68	24	2	Single Tumor Cell Population, 90.91% (n = 11)				37	9.66667	1	1:1 Ratio Population, 37.35% (n = 83)	0.927711	3		62	5.66667	1	2:1 Ratio Population, 31.03% (n = 87)	0.908046	3		75	24	2	3:1 Ratio Population, 50.00%(n = 26)	0.807692	6.33333
789	24	2	Single Immune Cell Population, 100.00% (n = 7)		789	24	2	Single Immune Cell Population, 100.00% (n = 7)				215	8	1	Single Tumor Cell Population, 90.91% (n = 11)				38	15	1	1:1 Ratio Population, 37.35% (n = 83)	0.891566	3.33333		69	10.3333	1	2:1 Ratio Population, 31.03% (n = 87)	0.896552	3.33333		102	20.6667	1	3:1 Ratio Population, 50.00%(n = 26)	0.730769	7
2	24	2	Single Tumor Cell Population, 90.91% (n = 11)									295	24	2	Single Tumor Cell Population, 90.91% (n = 11)				47	24	2	1:1 Ratio Population, 37.35% (n = 83)	0.879518	3.66667		71	19	1	2:1 Ratio Population, 31.03% (n = 87)	0.862069	3.66667		144	24	2	3:1 Ratio Population, 50.00%(n = 26)	0.692308	12.3333
11	24	2	Single Tumor Cell Population, 90.91% (n = 11)									334	24	2	Single Tumor Cell Population, 90.91% (n = 11)				56	24	2	1:1 Ratio Population, 37.35% (n = 83)	0.855422	4		78	11	1	2:1 Ratio Population, 31.03% (n = 87)	0.850575	4		209	5	1	3:1 Ratio Population, 50.00%(n = 26)	0.653846	15.6667
35	24	2	Single Tumor Cell Population, 90.91% (n = 11)									342	24	2	Single Tumor Cell Population, 90.91% (n = 11)				57	24	2	1:1 Ratio Population, 37.35% (n = 83)	0.843373	4.33333		79	10	1	2:1 Ratio Population, 31.03% (n = 87)	0.83908	4.33333		227	4.33333	1	3:1 Ratio Population, 50.00%(n = 26)	0.615385	16
54	24	2	Single Tumor Cell Population, 90.91% (n = 11)									377	24	2	Single Tumor Cell Population, 90.91% (n = 11)				82	7.66667	1	1:1 Ratio Population, 37.35% (n = 83)	0.831325	4.66667		81	15	1	2:1 Ratio Population, 31.03% (n = 87)	0.804598	5		248	7	1	3:1 Ratio Population, 50.00%(n = 26)	0.576923	18
60	24	2	Single Tumor Cell Population, 90.91% (n = 11)																94	18	1	1:1 Ratio Population, 37.35% (n = 83)	0.819277	5		88	24	2	2:1 Ratio Population, 31.03% (n = 87)	0.781609	5.33333		254	24	2	3:1 Ratio Population, 50.00%(n = 26)	0.538462	20.6667
68	24	2	Single Tumor Cell Population, 90.91% (n = 11)																105	13	1	1:1 Ratio Population, 37.35% (n = 83)	0.795181	5.33333		103	24	2	2:1 Ratio Population, 31.03% (n = 87)	0.770115	5.66667		262	24	2	3:1 Ratio Population, 50.00%(n = 26)	0.5	21.6667
215	8	1	Single Tumor Cell Population, 90.91% (n = 11)																107	5	1	1:1 Ratio Population, 37.35% (n = 83)	0.783133	5.66667		126	24	2	2:1 Ratio Population, 31.03% (n = 87)	0.747126	6		265	21.6667	1	3:1 Ratio Population, 50.00%(n = 26)	0.5	24
295	24	2	Single Tumor Cell Population, 90.91% (n = 11)																112	6	1	1:1 Ratio Population, 37.35% (n = 83)	0.771084	6		128	3.66667	1	2:1 Ratio Population, 31.03% (n = 87)	0.712644	6.33333		271	18	1	3:1 Ratio Population, 50.00%(n = 26)
334	24	2	Single Tumor Cell Population, 90.91% (n = 11)																141	24	2	1:1 Ratio Population, 37.35% (n = 83)	0.759036	6.33333		142	0.333333	1	2:1 Ratio Population, 31.03% (n = 87)	0.701149	7.33333		416	0.666667	1	3:1 Ratio Population, 50.00%(n = 26)
342	24	2	Single Tumor Cell Population, 90.91% (n = 11)																147	10	1	1:1 Ratio Population, 37.35% (n = 83)	0.746988	6.66667		149	6.33333	1	2:1 Ratio Population, 31.03% (n = 87)	0.666667	7.66667		431	24	2	3:1 Ratio Population, 50.00%(n = 26)
377	24	2	Single Tumor Cell Population, 90.91% (n = 11)																150	12.6667	1	1:1 Ratio Population, 37.35% (n = 83)	0.73494	7		156	17.3333	1	2:1 Ratio Population, 31.03% (n = 87)	0.62069	8		487	12.3333	1	3:1 Ratio Population, 50.00%(n = 26)
9	24	2	1:1 Ratio Population, 37.35% (n = 83)																154	10	1	1:1 Ratio Population, 37.35% (n = 83)	0.698795	7.33333		174	24	2	2:1 Ratio Population, 31.03% (n = 87)	0.597701	9.33333		579	16	1	3:1 Ratio Population, 50.00%(n = 26)
10	3.33333	1	1:1 Ratio Population, 37.35% (n = 83)																160	8	1	1:1 Ratio Population, 37.35% (n = 83)	0.662651	7.66667		202	11.3333	1	2:1 Ratio Population, 31.03% (n = 87)	0.586207	9.66667		683	24	2	3:1 Ratio Population, 50.00%(n = 26)
19	24	2	1:1 Ratio Population, 37.35% (n = 83)																180	24	2	1:1 Ratio Population, 37.35% (n = 83)	0.650602	8		210	9.33333	1	2:1 Ratio Population, 31.03% (n = 87)	0.574713	10		713	24	2	3:1 Ratio Population, 50.00%(n = 26)
23	3.33333	1	1:1 Ratio Population, 37.35% (n = 83)																217	24	2	1:1 Ratio Population, 37.35% (n = 83)	0.638554	9.33333		211	24	2	2:1 Ratio Population, 31.03% (n = 87)	0.551724	10.3333		753	24	2	3:1 Ratio Population, 50.00%(n = 26)
24	10.3333	1	1:1 Ratio Population, 37.35% (n = 83)																218	7	1	1:1 Ratio Population, 37.35% (n = 83)	0.626506	9.66667		214	24	2	2:1 Ratio Population, 31.03% (n = 87)	0.54023	10.6667		759	24	2	3:1 Ratio Population, 50.00%(n = 26)
37	9.66667	1	1:1 Ratio Population, 37.35% (n = 83)																235	22.6667	1	1:1 Ratio Population, 37.35% (n = 83)	0.60241	10		220	10.3333	1	2:1 Ratio Population, 31.03% (n = 87)	0.528736	11		776	6.33333	1	3:1 Ratio Population, 50.00%(n = 26)
38	15	1	1:1 Ratio Population, 37.35% (n = 83)																238	24	2	1:1 Ratio Population, 37.35% (n = 83)	0.578313	10.3333		224	12	1	2:1 Ratio Population, 31.03% (n = 87)	0.517241	11.3333		808	24	2	3:1 Ratio Population, 50.00%(n = 26)
47	24	2	1:1 Ratio Population, 37.35% (n = 83)																253	20	1	1:1 Ratio Population, 37.35% (n = 83)	0.566265	11.3333		236	16	1	2:1 Ratio Population, 31.03% (n = 87)	0.471264	12		817	5.33333	1	3:1 Ratio Population, 50.00%(n = 26)
56	24	2	1:1 Ratio Population, 37.35% (n = 83)																282	24	2	1:1 Ratio Population, 37.35% (n = 83)	0.554217	12		244	7.66667	1	2:1 Ratio Population, 31.03% (n = 87)	0.45977	14
57	24	2	1:1 Ratio Population, 37.35% (n = 83)																297	12.3333	1	1:1 Ratio Population, 37.35% (n = 83)	0.53012	12.3333		252	24	2	2:1 Ratio Population, 31.03% (n = 87)	0.436782	15
82	7.66667	1	1:1 Ratio Population, 37.35% (n = 83)																299	12	1	1:1 Ratio Population, 37.35% (n = 83)	0.518072	12.6667		270	0.666667	1	2:1 Ratio Population, 31.03% (n = 87)	0.425287	15.3333
94	18	1	1:1 Ratio Population, 37.35% (n = 83)																301	5.66667	1	1:1 Ratio Population, 37.35% (n = 83)	0.506024	13		281	9.66667	1	2:1 Ratio Population, 31.03% (n = 87)	0.413793	16
105	13	1	1:1 Ratio Population, 37.35% (n = 83)																303	3	1	1:1 Ratio Population, 37.35% (n = 83)	0.493976	15		310	24	2	2:1 Ratio Population, 31.03% (n = 87)	0.402299	16.6667
107	5	1	1:1 Ratio Population, 37.35% (n = 83)																339	9.33333	1	1:1 Ratio Population, 37.35% (n = 83)	0.481928	15.3333		316	20	1	2:1 Ratio Population, 31.03% (n = 87)	0.390805	17.3333
112	6	1	1:1 Ratio Population, 37.35% (n = 83)																340	17	1	1:1 Ratio Population, 37.35% (n = 83)	0.46988	16.3333		319	1.66667	1	2:1 Ratio Population, 31.03% (n = 87)	0.37931	17.6667
141	24	2	1:1 Ratio Population, 37.35% (n = 83)																345	24	2	1:1 Ratio Population, 37.35% (n = 83)	0.445783	16.6667		325	3	1	2:1 Ratio Population, 31.03% (n = 87)	0.356322	19
147	10	1	1:1 Ratio Population, 37.35% (n = 83)																353	4.66667	1	1:1 Ratio Population, 37.35% (n = 83)	0.433735	17		327	12	1	2:1 Ratio Population, 31.03% (n = 87)	0.344828	20
150	12.6667	1	1:1 Ratio Population, 37.35% (n = 83)																358	4	1	1:1 Ratio Population, 37.35% (n = 83)	0.409639	18		338	17.6667	1	2:1 Ratio Population, 31.03% (n = 87)	0.333333	21.6667
154	10	1	1:1 Ratio Population, 37.35% (n = 83)																361	24	2	1:1 Ratio Population, 37.35% (n = 83)	0.39759	20		341	24	2	2:1 Ratio Population, 31.03% (n = 87)	0.321839	22
160	8	1	1:1 Ratio Population, 37.35% (n = 83)																371	24	2	1:1 Ratio Population, 37.35% (n = 83)	0.385542	21.6667		354	5	1	2:1 Ratio Population, 31.03% (n = 87)	0.310345	22.3333
180	24	2	1:1 Ratio Population, 37.35% (n = 83)																375	0	1	1:1 Ratio Population, 37.35% (n = 83)	0.373494	22.6667		360	24	2	2:1 Ratio Population, 31.03% (n = 87)	0.310345	24
217	24	2	1:1 Ratio Population, 37.35% (n = 83)																387	24	2	1:1 Ratio Population, 37.35% (n = 83)	0.373494	24		366	5.33333	1	2:1 Ratio Population, 31.03% (n = 87)
218	7	1	1:1 Ratio Population, 37.35% (n = 83)																395	6.66667	1	1:1 Ratio Population, 37.35% (n = 83)				367	22	1	2:1 Ratio Population, 31.03% (n = 87)
235	22.6667	1	1:1 Ratio Population, 37.35% (n = 83)																404	24	2	1:1 Ratio Population, 37.35% (n = 83)				376	24	2	2:1 Ratio Population, 31.03% (n = 87)
238	24	2	1:1 Ratio Population, 37.35% (n = 83)																408	24	2	1:1 Ratio Population, 37.35% (n = 83)				379	0	1	2:1 Ratio Population, 31.03% (n = 87)
253	20	1	1:1 Ratio Population, 37.35% (n = 83)																430	4.33333	1	1:1 Ratio Population, 37.35% (n = 83)				381	8	1	2:1 Ratio Population, 31.03% (n = 87)
282	24	2	1:1 Ratio Population, 37.35% (n = 83)																433	12.3333	1	1:1 Ratio Population, 37.35% (n = 83)				388	15.3333	1	2:1 Ratio Population, 31.03% (n = 87)
297	12.3333	1	1:1 Ratio Population, 37.35% (n = 83)																436	24	2	1:1 Ratio Population, 37.35% (n = 83)				420	9.33333	1	2:1 Ratio Population, 31.03% (n = 87)
299	12	1	1:1 Ratio Population, 37.35% (n = 83)																441	7.33333	1	1:1 Ratio Population, 37.35% (n = 83)				421	6.33333	1	2:1 Ratio Population, 31.03% (n = 87)
301	5.66667	1	1:1 Ratio Population, 37.35% (n = 83)																453	2.33333	1	1:1 Ratio Population, 37.35% (n = 83)				426	16.6667	1	2:1 Ratio Population, 31.03% (n = 87)
303	3	1	1:1 Ratio Population, 37.35% (n = 83)																456	24	2	1:1 Ratio Population, 37.35% (n = 83)				428	21.6667	1	2:1 Ratio Population, 31.03% (n = 87)
339	9.33333	1	1:1 Ratio Population, 37.35% (n = 83)																459	1.66667	1	1:1 Ratio Population, 37.35% (n = 83)				429	24	2	2:1 Ratio Population, 31.03% (n = 87)
340	17	1	1:1 Ratio Population, 37.35% (n = 83)																462	5.33333	1	1:1 Ratio Population, 37.35% (n = 83)				438	24	2	2:1 Ratio Population, 31.03% (n = 87)
345	24	2	1:1 Ratio Population, 37.35% (n = 83)																470	24	2	1:1 Ratio Population, 37.35% (n = 83)				440	10.6667	1	2:1 Ratio Population, 31.03% (n = 87)
353	4.66667	1	1:1 Ratio Population, 37.35% (n = 83)																473	3.33333	1	1:1 Ratio Population, 37.35% (n = 83)				446	24	2	2:1 Ratio Population, 31.03% (n = 87)
358	4	1	1:1 Ratio Population, 37.35% (n = 83)																489	7.66667	1	1:1 Ratio Population, 37.35% (n = 83)				458	8	1	2:1 Ratio Population, 31.03% (n = 87)
361	24	2	1:1 Ratio Population, 37.35% (n = 83)																512	24	2	1:1 Ratio Population, 37.35% (n = 83)				464	15	1	2:1 Ratio Population, 31.03% (n = 87)
371	24	2	1:1 Ratio Population, 37.35% (n = 83)																532	7.33333	1	1:1 Ratio Population, 37.35% (n = 83)				497	24	2	2:1 Ratio Population, 31.03% (n = 87)
375	0	1	1:1 Ratio Population, 37.35% (n = 83)																549	24	2	1:1 Ratio Population, 37.35% (n = 83)				501	24	2	2:1 Ratio Population, 31.03% (n = 87)
387	24	2	1:1 Ratio Population, 37.35% (n = 83)																556	24	2	1:1 Ratio Population, 37.35% (n = 83)				522	12	1	2:1 Ratio Population, 31.03% (n = 87)
395	6.66667	1	1:1 Ratio Population, 37.35% (n = 83)																559	24	2	1:1 Ratio Population, 37.35% (n = 83)				543	19	1	2:1 Ratio Population, 31.03% (n = 87)
404	24	2	1:1 Ratio Population, 37.35% (n = 83)																577	24	2	1:1 Ratio Population, 37.35% (n = 83)				553	14	1	2:1 Ratio Population, 31.03% (n = 87)
408	24	2	1:1 Ratio Population, 37.35% (n = 83)																604	16.6667	1	1:1 Ratio Population, 37.35% (n = 83)				572	24	2	2:1 Ratio Population, 31.03% (n = 87)
430	4.33333	1	1:1 Ratio Population, 37.35% (n = 83)																612	16.3333	1	1:1 Ratio Population, 37.35% (n = 83)				573	24	2	2:1 Ratio Population, 31.03% (n = 87)
433	12.3333	1	1:1 Ratio Population, 37.35% (n = 83)																637	7.33333	1	1:1 Ratio Population, 37.35% (n = 83)				574	24	2	2:1 Ratio Population, 31.03% (n = 87)
436	24	2	1:1 Ratio Population, 37.35% (n = 83)																655	5.33333	1	1:1 Ratio Population, 37.35% (n = 83)				584	4.33333	1	2:1 Ratio Population, 31.03% (n = 87)
441	7.33333	1	1:1 Ratio Population, 37.35% (n = 83)																669	16.6667	1	1:1 Ratio Population, 37.35% (n = 83)				597	5	1	2:1 Ratio Population, 31.03% (n = 87)
453	2.33333	1	1:1 Ratio Population, 37.35% (n = 83)																677	6.33333	1	1:1 Ratio Population, 37.35% (n = 83)				600	6.33333	1	2:1 Ratio Population, 31.03% (n = 87)
456	24	2	1:1 Ratio Population, 37.35% (n = 83)																685	24	2	1:1 Ratio Population, 37.35% (n = 83)				620	3.33333	1	2:1 Ratio Population, 31.03% (n = 87)
459	1.66667	1	1:1 Ratio Population, 37.35% (n = 83)																688	10.3333	1	1:1 Ratio Population, 37.35% (n = 83)				623	24	2	2:1 Ratio Population, 31.03% (n = 87)
462	5.33333	1	1:1 Ratio Population, 37.35% (n = 83)																707	18	1	1:1 Ratio Population, 37.35% (n = 83)				628	12	1	2:1 Ratio Population, 31.03% (n = 87)
470	24	2	1:1 Ratio Population, 37.35% (n = 83)																720	24	2	1:1 Ratio Population, 37.35% (n = 83)				658	24	2	2:1 Ratio Population, 31.03% (n = 87)
473	3.33333	1	1:1 Ratio Population, 37.35% (n = 83)																725	7.66667	1	1:1 Ratio Population, 37.35% (n = 83)				667	7.66667	1	2:1 Ratio Population, 31.03% (n = 87)
489	7.66667	1	1:1 Ratio Population, 37.35% (n = 83)																728	21.6667	1	1:1 Ratio Population, 37.35% (n = 83)				675	7.66667	1	2:1 Ratio Population, 31.03% (n = 87)
512	24	2	1:1 Ratio Population, 37.35% (n = 83)																734	3	1	1:1 Ratio Population, 37.35% (n = 83)				694	5	1	2:1 Ratio Population, 31.03% (n = 87)
532	7.33333	1	1:1 Ratio Population, 37.35% (n = 83)																737	24	2	1:1 Ratio Population, 37.35% (n = 83)				706	22.3333	1	2:1 Ratio Population, 31.03% (n = 87)
549	24	2	1:1 Ratio Population, 37.35% (n = 83)																745	4	1	1:1 Ratio Population, 37.35% (n = 83)				708	0	1	2:1 Ratio Population, 31.03% (n = 87)
556	24	2	1:1 Ratio Population, 37.35% (n = 83)																760	2.66667	1	1:1 Ratio Population, 37.35% (n = 83)				710	8	1	2:1 Ratio Population, 31.03% (n = 87)
559	24	2	1:1 Ratio Population, 37.35% (n = 83)																763	24	2	1:1 Ratio Population, 37.35% (n = 83)				738	7.33333	1	2:1 Ratio Population, 31.03% (n = 87)
577	24	2	1:1 Ratio Population, 37.35% (n = 83)																771	24	2	1:1 Ratio Population, 37.35% (n = 83)				755	24	2	2:1 Ratio Population, 31.03% (n = 87)
604	16.6667	1	1:1 Ratio Population, 37.35% (n = 83)																783	3.66667	1	1:1 Ratio Population, 37.35% (n = 83)				761	5.33333	1	2:1 Ratio Population, 31.03% (n = 87)
612	16.3333	1	1:1 Ratio Population, 37.35% (n = 83)																793	11.3333	1	1:1 Ratio Population, 37.35% (n = 83)				777	3.66667	1	2:1 Ratio Population, 31.03% (n = 87)
637	7.33333	1	1:1 Ratio Population, 37.35% (n = 83)																798	24	2	1:1 Ratio Population, 37.35% (n = 83)				786	1.66667	1	2:1 Ratio Population, 31.03% (n = 87)
655	5.33333	1	1:1 Ratio Population, 37.35% (n = 83)																807	15.3333	1	1:1 Ratio Population, 37.35% (n = 83)				796	6	1	2:1 Ratio Population, 31.03% (n = 87)
669	16.6667	1	1:1 Ratio Population, 37.35% (n = 83)																813	24	2	1:1 Ratio Population, 37.35% (n = 83)				799	24	2	2:1 Ratio Population, 31.03% (n = 87)
677	6.33333	1	1:1 Ratio Population, 37.35% (n = 83)																							803	8	1	2:1 Ratio Population, 31.03% (n = 87)
685	24	2	1:1 Ratio Population, 37.35% (n = 83)																							806	6	1	2:1 Ratio Population, 31.03% (n = 87)
688	10.3333	1	1:1 Ratio Population, 37.35% (n = 83)																							811	24	2	2:1 Ratio Population, 31.03% (n = 87)
707	18	1	1:1 Ratio Population, 37.35% (n = 83)																							815	3.66667	1	2:1 Ratio Population, 31.03% (n = 87)
720	24	2	1:1 Ratio Population, 37.35% (n = 83)
725	7.66667	1	1:1 Ratio Population, 37.35% (n = 83)
728	21.6667	1	1:1 Ratio Population, 37.35% (n = 83)
734	3	1	1:1 Ratio Population, 37.35% (n = 83)
737	24	2	1:1 Ratio Population, 37.35% (n = 83)
745	4	1	1:1 Ratio Population, 37.35% (n = 83)
760	2.66667	1	1:1 Ratio Population, 37.35% (n = 83)
763	24	2	1:1 Ratio Population, 37.35% (n = 83)
771	24	2	1:1 Ratio Population, 37.35% (n = 83)
783	3.66667	1	1:1 Ratio Population, 37.35% (n = 83)
793	11.3333	1	1:1 Ratio Population, 37.35% (n = 83)
798	24	2	1:1 Ratio Population, 37.35% (n = 83)
807	15.3333	1	1:1 Ratio Population, 37.35% (n = 83)
813	24	2	1:1 Ratio Population, 37.35% (n = 83)
3	24	2	2:1 Ratio Population, 31.03% (n = 87)
6	0.666667	1	2:1 Ratio Population, 31.03% (n = 87)
40	24	2	2:1 Ratio Population, 31.03% (n = 87)
41	24	2	2:1 Ratio Population, 31.03% (n = 87)
52	4	1	2:1 Ratio Population, 31.03% (n = 87)
62	5.66667	1	2:1 Ratio Population, 31.03% (n = 87)
69	10.3333	1	2:1 Ratio Population, 31.03% (n = 87)
71	19	1	2:1 Ratio Population, 31.03% (n = 87)
78	11	1	2:1 Ratio Population, 31.03% (n = 87)
79	10	1	2:1 Ratio Population, 31.03% (n = 87)
81	15	1	2:1 Ratio Population, 31.03% (n = 87)
88	24	2	2:1 Ratio Population, 31.03% (n = 87)
103	24	2	2:1 Ratio Population, 31.03% (n = 87)
126	24	2	2:1 Ratio Population, 31.03% (n = 87)
128	3.66667	1	2:1 Ratio Population, 31.03% (n = 87)
142	0.333333	1	2:1 Ratio Population, 31.03% (n = 87)
149	6.33333	1	2:1 Ratio Population, 31.03% (n = 87)
156	17.3333	1	2:1 Ratio Population, 31.03% (n = 87)
174	24	2	2:1 Ratio Population, 31.03% (n = 87)
202	11.3333	1	2:1 Ratio Population, 31.03% (n = 87)
210	9.33333	1	2:1 Ratio Population, 31.03% (n = 87)
211	24	2	2:1 Ratio Population, 31.03% (n = 87)
214	24	2	2:1 Ratio Population, 31.03% (n = 87)
220	10.3333	1	2:1 Ratio Population, 31.03% (n = 87)
224	12	1	2:1 Ratio Population, 31.03% (n = 87)
236	16	1	2:1 Ratio Population, 31.03% (n = 87)
244	7.66667	1	2:1 Ratio Population, 31.03% (n = 87)
252	24	2	2:1 Ratio Population, 31.03% (n = 87)
270	0.666667	1	2:1 Ratio Population, 31.03% (n = 87)
281	9.66667	1	2:1 Ratio Population, 31.03% (n = 87)
310	24	2	2:1 Ratio Population, 31.03% (n = 87)
316	20	1	2:1 Ratio Population, 31.03% (n = 87)
319	1.66667	1	2:1 Ratio Population, 31.03% (n = 87)
325	3	1	2:1 Ratio Population, 31.03% (n = 87)
327	12	1	2:1 Ratio Population, 31.03% (n = 87)
338	17.6667	1	2:1 Ratio Population, 31.03% (n = 87)
341	24	2	2:1 Ratio Population, 31.03% (n = 87)
354	5	1	2:1 Ratio Population, 31.03% (n = 87)
360	24	2	2:1 Ratio Population, 31.03% (n = 87)
366	5.33333	1	2:1 Ratio Population, 31.03% (n = 87)
367	22	1	2:1 Ratio Population, 31.03% (n = 87)
376	24	2	2:1 Ratio Population, 31.03% (n = 87)
379	0	1	2:1 Ratio Population, 31.03% (n = 87)
381	8	1	2:1 Ratio Population, 31.03% (n = 87)
388	15.3333	1	2:1 Ratio Population, 31.03% (n = 87)
420	9.33333	1	2:1 Ratio Population, 31.03% (n = 87)
421	6.33333	1	2:1 Ratio Population, 31.03% (n = 87)
426	16.6667	1	2:1 Ratio Population, 31.03% (n = 87)
428	21.6667	1	2:1 Ratio Population, 31.03% (n = 87)
429	24	2	2:1 Ratio Population, 31.03% (n = 87)
438	24	2	2:1 Ratio Population, 31.03% (n = 87)
440	10.6667	1	2:1 Ratio Population, 31.03% (n = 87)
446	24	2	2:1 Ratio Population, 31.03% (n = 87)
458	8	1	2:1 Ratio Population, 31.03% (n = 87)
464	15	1	2:1 Ratio Population, 31.03% (n = 87)
497	24	2	2:1 Ratio Population, 31.03% (n = 87)
501	24	2	2:1 Ratio Population, 31.03% (n = 87)
522	12	1	2:1 Ratio Population, 31.03% (n = 87)
543	19	1	2:1 Ratio Population, 31.03% (n = 87)
553	14	1	2:1 Ratio Population, 31.03% (n = 87)
572	24	2	2:1 Ratio Population, 31.03% (n = 87)
573	24	2	2:1 Ratio Population, 31.03% (n = 87)
574	24	2	2:1 Ratio Population, 31.03% (n = 87)
584	4.33333	1	2:1 Ratio Population, 31.03% (n = 87)
597	5	1	2:1 Ratio Population, 31.03% (n = 87)
600	6.33333	1	2:1 Ratio Population, 31.03% (n = 87)
620	3.33333	1	2:1 Ratio Population, 31.03% (n = 87)
623	24	2	2:1 Ratio Population, 31.03% (n = 87)
628	12	1	2:1 Ratio Population, 31.03% (n = 87)
658	24	2	2:1 Ratio Population, 31.03% (n = 87)
667	7.66667	1	2:1 Ratio Population, 31.03% (n = 87)
675	7.66667	1	2:1 Ratio Population, 31.03% (n = 87)
694	5	1	2:1 Ratio Population, 31.03% (n = 87)
706	22.3333	1	2:1 Ratio Population, 31.03% (n = 87)
708	0	1	2:1 Ratio Population, 31.03% (n = 87)
710	8	1	2:1 Ratio Population, 31.03% (n = 87)
738	7.33333	1	2:1 Ratio Population, 31.03% (n = 87)
755	24	2	2:1 Ratio Population, 31.03% (n = 87)
761	5.33333	1	2:1 Ratio Population, 31.03% (n = 87)
777	3.66667	1	2:1 Ratio Population, 31.03% (n = 87)
786	1.66667	1	2:1 Ratio Population, 31.03% (n = 87)
796	6	1	2:1 Ratio Population, 31.03% (n = 87)
799	24	2	2:1 Ratio Population, 31.03% (n = 87)
803	8	1	2:1 Ratio Population, 31.03% (n = 87)
806	6	1	2:1 Ratio Population, 31.03% (n = 87)
811	24	2	2:1 Ratio Population, 31.03% (n = 87)
815	3.66667	1	2:1 Ratio Population, 31.03% (n = 87)
12	24	2	3:1 Ratio Population, 50.00%(n = 26)
17	15.6667	1	3:1 Ratio Population, 50.00%(n = 26)
22	24	2	3:1 Ratio Population, 50.00%(n = 26)
46	7	1	3:1 Ratio Population, 50.00%(n = 26)
73	24	2	3:1 Ratio Population, 50.00%(n = 26)
75	24	2	3:1 Ratio Population, 50.00%(n = 26)
102	20.6667	1	3:1 Ratio Population, 50.00%(n = 26)
144	24	2	3:1 Ratio Population, 50.00%(n = 26)
209	5	1	3:1 Ratio Population, 50.00%(n = 26)
227	4.33333	1	3:1 Ratio Population, 50.00%(n = 26)
248	7	1	3:1 Ratio Population, 50.00%(n = 26)
254	24	2	3:1 Ratio Population, 50.00%(n = 26)
262	24	2	3:1 Ratio Population, 50.00%(n = 26)
265	21.6667	1	3:1 Ratio Population, 50.00%(n = 26)
271	18	1	3:1 Ratio Population, 50.00%(n = 26)
416	0.666667	1	3:1 Ratio Population, 50.00%(n = 26)
431	24	2	3:1 Ratio Population, 50.00%(n = 26)
487	12.3333	1	3:1 Ratio Population, 50.00%(n = 26)
579	16	1	3:1 Ratio Population, 50.00%(n = 26)
683	24	2	3:1 Ratio Population, 50.00%(n = 26)
713	24	2	3:1 Ratio Population, 50.00%(n = 26)
753	24	2	3:1 Ratio Population, 50.00%(n = 26)
759	24	2	3:1 Ratio Population, 50.00%(n = 26)
776	6.33333	1	3:1 Ratio Population, 50.00%(n = 26)
808	24	2	3:1 Ratio Population, 50.00%(n = 26)
817	5.33333	1	3:1 Ratio Population, 50.00%(n = 26)

## Sheet: Cell Line 1 - HN137M (Exp 1)
Cell Line 1 - HN137M (Exp 1)
Combined Data				Immune Cell Only Population:						Tumor Cell Only Population						1:1 Ratio Population						2:1 Ratio Population						3:1 Ratio Population
Cell Death Times	Status	Group		Cell Death Times	Status	Group	Survivability	Timepoints		Cell Death Times	Status	Group	Survivability	Timepoints		Cell Death Times	Status	Group	Survivability	Timepoints		Cell Death Times	Status	Group	Survivability	Timepoints		Cell Death Times	Status	Group	Survivability	Timepoints
24	2	Single Immune Cell Population, 100.00% (n = 6) - Exp 1		24	2	Single Immune Cell Population, 100.00% (n = 6) - Exp 1				24	2	Single Tumor Cell Population, 100.00% (n = 40) - Exp 1				24	2	1:1 Ratio Population, 98.42% (n = 253) - Exp 1				24	2	2:1 Ratio Population, 98.48% (n = 66) - Exp 1				24	2	3:1 Ratio Population, 100.00%(n = 7) - Exp 2
24	2	Single Immune Cell Population, 100.00% (n = 6) - Exp 1		24	2	Single Immune Cell Population, 100.00% (n = 6) - Exp 1				24	2	Single Tumor Cell Population, 100.00% (n = 40) - Exp 1				24	2	1:1 Ratio Population, 98.42% (n = 253) - Exp 1				24	2	2:1 Ratio Population, 98.48% (n = 66) - Exp 1				24	2	3:1 Ratio Population, 100.00%(n = 7) - Exp 2
24	2	Single Immune Cell Population, 100.00% (n = 6) - Exp 1		24	2	Single Immune Cell Population, 100.00% (n = 6) - Exp 1				24	2	Single Tumor Cell Population, 100.00% (n = 40) - Exp 1				24	2	1:1 Ratio Population, 98.42% (n = 253) - Exp 1				24	2	2:1 Ratio Population, 98.48% (n = 66) - Exp 1				24	2	3:1 Ratio Population, 100.00%(n = 7) - Exp 2
24	2	Single Immune Cell Population, 100.00% (n = 6) - Exp 1		24	2	Single Immune Cell Population, 100.00% (n = 6) - Exp 1				24	2	Single Tumor Cell Population, 100.00% (n = 40) - Exp 1				24	2	1:1 Ratio Population, 98.42% (n = 253) - Exp 1				24	2	2:1 Ratio Population, 98.48% (n = 66) - Exp 1				24	2	3:1 Ratio Population, 100.00%(n = 7) - Exp 2
24	2	Single Immune Cell Population, 100.00% (n = 6) - Exp 1		24	2	Single Immune Cell Population, 100.00% (n = 6) - Exp 1				24	2	Single Tumor Cell Population, 100.00% (n = 40) - Exp 1				24	2	1:1 Ratio Population, 98.42% (n = 253) - Exp 1				24	2	2:1 Ratio Population, 98.48% (n = 66) - Exp 1				24	2	3:1 Ratio Population, 100.00%(n = 7) - Exp 2
24	2	Single Immune Cell Population, 100.00% (n = 6) - Exp 1		24	2	Single Immune Cell Population, 100.00% (n = 6) - Exp 1				24	2	Single Tumor Cell Population, 100.00% (n = 40) - Exp 1				24	2	1:1 Ratio Population, 98.42% (n = 253) - Exp 1				24	2	2:1 Ratio Population, 98.48% (n = 66) - Exp 1				24	2	3:1 Ratio Population, 100.00%(n = 7) - Exp 2
24	2	Single Tumor Cell Population, 100.00% (n = 40) - Exp 1								24	2	Single Tumor Cell Population, 100.00% (n = 40) - Exp 1				24	2	1:1 Ratio Population, 98.42% (n = 253) - Exp 1				24	2	2:1 Ratio Population, 98.48% (n = 66) - Exp 1				24	2	3:1 Ratio Population, 100.00%(n = 7) - Exp 2
24	2	Single Tumor Cell Population, 100.00% (n = 40) - Exp 1								24	2	Single Tumor Cell Population, 100.00% (n = 40) - Exp 1				24	2	1:1 Ratio Population, 98.42% (n = 253) - Exp 1				24	2	2:1 Ratio Population, 98.48% (n = 66) - Exp 1
24	2	Single Tumor Cell Population, 100.00% (n = 40) - Exp 1								24	2	Single Tumor Cell Population, 100.00% (n = 40) - Exp 1				24	2	1:1 Ratio Population, 98.42% (n = 253) - Exp 1				24	2	2:1 Ratio Population, 98.48% (n = 66) - Exp 1
24	2	Single Tumor Cell Population, 100.00% (n = 40) - Exp 1								24	2	Single Tumor Cell Population, 100.00% (n = 40) - Exp 1				24	2	1:1 Ratio Population, 98.42% (n = 253) - Exp 1				24	2	2:1 Ratio Population, 98.48% (n = 66) - Exp 1
24	2	Single Tumor Cell Population, 100.00% (n = 40) - Exp 1								24	2	Single Tumor Cell Population, 100.00% (n = 40) - Exp 1				24	2	1:1 Ratio Population, 98.42% (n = 253) - Exp 1				24	2	2:1 Ratio Population, 98.48% (n = 66) - Exp 1
24	2	Single Tumor Cell Population, 100.00% (n = 40) - Exp 1								24	2	Single Tumor Cell Population, 100.00% (n = 40) - Exp 1				24	2	1:1 Ratio Population, 98.42% (n = 253) - Exp 1				24	2	2:1 Ratio Population, 98.48% (n = 66) - Exp 1
24	2	Single Tumor Cell Population, 100.00% (n = 40) - Exp 1								24	2	Single Tumor Cell Population, 100.00% (n = 40) - Exp 1				14.6667	1	1:1 Ratio Population, 98.42% (n = 253) - Exp 1				24	2	2:1 Ratio Population, 98.48% (n = 66) - Exp 1
24	2	Single Tumor Cell Population, 100.00% (n = 40) - Exp 1								24	2	Single Tumor Cell Population, 100.00% (n = 40) - Exp 1				24	2	1:1 Ratio Population, 98.42% (n = 253) - Exp 1				24	2	2:1 Ratio Population, 98.48% (n = 66) - Exp 1
24	2	Single Tumor Cell Population, 100.00% (n = 40) - Exp 1								24	2	Single Tumor Cell Population, 100.00% (n = 40) - Exp 1				8.33333	1	1:1 Ratio Population, 98.42% (n = 253) - Exp 1				24	2	2:1 Ratio Population, 98.48% (n = 66) - Exp 1
24	2	Single Tumor Cell Population, 100.00% (n = 40) - Exp 1								24	2	Single Tumor Cell Population, 100.00% (n = 40) - Exp 1				24	2	1:1 Ratio Population, 98.42% (n = 253) - Exp 1				24	2	2:1 Ratio Population, 98.48% (n = 66) - Exp 1
24	2	Single Tumor Cell Population, 100.00% (n = 40) - Exp 1								24	2	Single Tumor Cell Population, 100.00% (n = 40) - Exp 1				24	2	1:1 Ratio Population, 98.42% (n = 253) - Exp 1				24	2	2:1 Ratio Population, 98.48% (n = 66) - Exp 1
24	2	Single Tumor Cell Population, 100.00% (n = 40) - Exp 1								24	2	Single Tumor Cell Population, 100.00% (n = 40) - Exp 1				24	2	1:1 Ratio Population, 98.42% (n = 253) - Exp 1				24	2	2:1 Ratio Population, 98.48% (n = 66) - Exp 1
24	2	Single Tumor Cell Population, 100.00% (n = 40) - Exp 1								24	2	Single Tumor Cell Population, 100.00% (n = 40) - Exp 1				24	2	1:1 Ratio Population, 98.42% (n = 253) - Exp 1				24	2	2:1 Ratio Population, 98.48% (n = 66) - Exp 1
24	2	Single Tumor Cell Population, 100.00% (n = 40) - Exp 1								24	2	Single Tumor Cell Population, 100.00% (n = 40) - Exp 1				24	2	1:1 Ratio Population, 98.42% (n = 253) - Exp 1				24	2	2:1 Ratio Population, 98.48% (n = 66) - Exp 1
24	2	Single Tumor Cell Population, 100.00% (n = 40) - Exp 1								24	2	Single Tumor Cell Population, 100.00% (n = 40) - Exp 1				24	2	1:1 Ratio Population, 98.42% (n = 253) - Exp 1				24	2	2:1 Ratio Population, 98.48% (n = 66) - Exp 1
24	2	Single Tumor Cell Population, 100.00% (n = 40) - Exp 1								24	2	Single Tumor Cell Population, 100.00% (n = 40) - Exp 1				24	2	1:1 Ratio Population, 98.42% (n = 253) - Exp 1				24	2	2:1 Ratio Population, 98.48% (n = 66) - Exp 1
24	2	Single Tumor Cell Population, 100.00% (n = 40) - Exp 1								24	2	Single Tumor Cell Population, 100.00% (n = 40) - Exp 1				24	2	1:1 Ratio Population, 98.42% (n = 253) - Exp 1				24	2	2:1 Ratio Population, 98.48% (n = 66) - Exp 1
24	2	Single Tumor Cell Population, 100.00% (n = 40) - Exp 1								24	2	Single Tumor Cell Population, 100.00% (n = 40) - Exp 1				24	2	1:1 Ratio Population, 98.42% (n = 253) - Exp 1				24	2	2:1 Ratio Population, 98.48% (n = 66) - Exp 1
24	2	Single Tumor Cell Population, 100.00% (n = 40) - Exp 1								24	2	Single Tumor Cell Population, 100.00% (n = 40) - Exp 1				24	2	1:1 Ratio Population, 98.42% (n = 253) - Exp 1				24	2	2:1 Ratio Population, 98.48% (n = 66) - Exp 1
24	2	Single Tumor Cell Population, 100.00% (n = 40) - Exp 1								24	2	Single Tumor Cell Population, 100.00% (n = 40) - Exp 1				24	2	1:1 Ratio Population, 98.42% (n = 253) - Exp 1				24	2	2:1 Ratio Population, 98.48% (n = 66) - Exp 1
24	2	Single Tumor Cell Population, 100.00% (n = 40) - Exp 1								24	2	Single Tumor Cell Population, 100.00% (n = 40) - Exp 1				24	2	1:1 Ratio Population, 98.42% (n = 253) - Exp 1				24	2	2:1 Ratio Population, 98.48% (n = 66) - Exp 1
24	2	Single Tumor Cell Population, 100.00% (n = 40) - Exp 1								24	2	Single Tumor Cell Population, 100.00% (n = 40) - Exp 1				24	2	1:1 Ratio Population, 98.42% (n = 253) - Exp 1				24	2	2:1 Ratio Population, 98.48% (n = 66) - Exp 1
24	2	Single Tumor Cell Population, 100.00% (n = 40) - Exp 1								24	2	Single Tumor Cell Population, 100.00% (n = 40) - Exp 1				15.6667	1	1:1 Ratio Population, 98.42% (n = 253) - Exp 1				24	2	2:1 Ratio Population, 98.48% (n = 66) - Exp 1
24	2	Single Tumor Cell Population, 100.00% (n = 40) - Exp 1								24	2	Single Tumor Cell Population, 100.00% (n = 40) - Exp 1				24	2	1:1 Ratio Population, 98.42% (n = 253) - Exp 1				24	2	2:1 Ratio Population, 98.48% (n = 66) - Exp 1
24	2	Single Tumor Cell Population, 100.00% (n = 40) - Exp 1								24	2	Single Tumor Cell Population, 100.00% (n = 40) - Exp 1				24	2	1:1 Ratio Population, 98.42% (n = 253) - Exp 1				24	2	2:1 Ratio Population, 98.48% (n = 66) - Exp 1
24	2	Single Tumor Cell Population, 100.00% (n = 40) - Exp 1								24	2	Single Tumor Cell Population, 100.00% (n = 40) - Exp 1				24	2	1:1 Ratio Population, 98.42% (n = 253) - Exp 1				24	2	2:1 Ratio Population, 98.48% (n = 66) - Exp 1
24	2	Single Tumor Cell Population, 100.00% (n = 40) - Exp 1								24	2	Single Tumor Cell Population, 100.00% (n = 40) - Exp 1				24	2	1:1 Ratio Population, 98.42% (n = 253) - Exp 1				24	2	2:1 Ratio Population, 98.48% (n = 66) - Exp 1
24	2	Single Tumor Cell Population, 100.00% (n = 40) - Exp 1								24	2	Single Tumor Cell Population, 100.00% (n = 40) - Exp 1				24	2	1:1 Ratio Population, 98.42% (n = 253) - Exp 1				24	2	2:1 Ratio Population, 98.48% (n = 66) - Exp 1
24	2	Single Tumor Cell Population, 100.00% (n = 40) - Exp 1								24	2	Single Tumor Cell Population, 100.00% (n = 40) - Exp 1				24	2	1:1 Ratio Population, 98.42% (n = 253) - Exp 1				24	2	2:1 Ratio Population, 98.48% (n = 66) - Exp 1
24	2	Single Tumor Cell Population, 100.00% (n = 40) - Exp 1								24	2	Single Tumor Cell Population, 100.00% (n = 40) - Exp 1				24	2	1:1 Ratio Population, 98.42% (n = 253) - Exp 1				24	2	2:1 Ratio Population, 98.48% (n = 66) - Exp 1
24	2	Single Tumor Cell Population, 100.00% (n = 40) - Exp 1								24	2	Single Tumor Cell Population, 100.00% (n = 40) - Exp 1				24	2	1:1 Ratio Population, 98.42% (n = 253) - Exp 1				24	2	2:1 Ratio Population, 98.48% (n = 66) - Exp 1
24	2	Single Tumor Cell Population, 100.00% (n = 40) - Exp 1								24	2	Single Tumor Cell Population, 100.00% (n = 40) - Exp 1				24	2	1:1 Ratio Population, 98.42% (n = 253) - Exp 1				24	2	2:1 Ratio Population, 98.48% (n = 66) - Exp 1
24	2	Single Tumor Cell Population, 100.00% (n = 40) - Exp 1								24	2	Single Tumor Cell Population, 100.00% (n = 40) - Exp 1				24	2	1:1 Ratio Population, 98.42% (n = 253) - Exp 1				12.3333	1	2:1 Ratio Population, 98.48% (n = 66) - Exp 1
24	2	Single Tumor Cell Population, 100.00% (n = 40) - Exp 1								24	2	Single Tumor Cell Population, 100.00% (n = 40) - Exp 1				24	2	1:1 Ratio Population, 98.42% (n = 253) - Exp 1				24	2	2:1 Ratio Population, 98.48% (n = 66) - Exp 1
24	2	Single Tumor Cell Population, 100.00% (n = 40) - Exp 1														24	2	1:1 Ratio Population, 98.42% (n = 253) - Exp 1				24	2	2:1 Ratio Population, 98.48% (n = 66) - Exp 1
24	2	Single Tumor Cell Population, 100.00% (n = 40) - Exp 1														24	2	1:1 Ratio Population, 98.42% (n = 253) - Exp 1				24	2	2:1 Ratio Population, 98.48% (n = 66) - Exp 1
24	2	Single Tumor Cell Population, 100.00% (n = 40) - Exp 1														24	2	1:1 Ratio Population, 98.42% (n = 253) - Exp 1				24	2	2:1 Ratio Population, 98.48% (n = 66) - Exp 1
24	2	Single Tumor Cell Population, 100.00% (n = 40) - Exp 1														24	2	1:1 Ratio Population, 98.42% (n = 253) - Exp 1				24	2	2:1 Ratio Population, 98.48% (n = 66) - Exp 1
24	2	Single Tumor Cell Population, 100.00% (n = 40) - Exp 1														24	2	1:1 Ratio Population, 98.42% (n = 253) - Exp 1				24	2	2:1 Ratio Population, 98.48% (n = 66) - Exp 1
24	2	Single Tumor Cell Population, 100.00% (n = 40) - Exp 1														24	2	1:1 Ratio Population, 98.42% (n = 253) - Exp 1				24	2	2:1 Ratio Population, 98.48% (n = 66) - Exp 1
24	2	1:1 Ratio Population, 98.42% (n = 253) - Exp 1														24	2	1:1 Ratio Population, 98.42% (n = 253) - Exp 1				24	2	2:1 Ratio Population, 98.48% (n = 66) - Exp 1
24	2	1:1 Ratio Population, 98.42% (n = 253) - Exp 1														24	2	1:1 Ratio Population, 98.42% (n = 253) - Exp 1				24	2	2:1 Ratio Population, 98.48% (n = 66) - Exp 1
24	2	1:1 Ratio Population, 98.42% (n = 253) - Exp 1														24	2	1:1 Ratio Population, 98.42% (n = 253) - Exp 1				24	2	2:1 Ratio Population, 98.48% (n = 66) - Exp 1
24	2	1:1 Ratio Population, 98.42% (n = 253) - Exp 1														24	2	1:1 Ratio Population, 98.42% (n = 253) - Exp 1				24	2	2:1 Ratio Population, 98.48% (n = 66) - Exp 1
24	2	1:1 Ratio Population, 98.42% (n = 253) - Exp 1														24	2	1:1 Ratio Population, 98.42% (n = 253) - Exp 1				24	2	2:1 Ratio Population, 98.48% (n = 66) - Exp 1
24	2	1:1 Ratio Population, 98.42% (n = 253) - Exp 1														24	2	1:1 Ratio Population, 98.42% (n = 253) - Exp 1				24	2	2:1 Ratio Population, 98.48% (n = 66) - Exp 1
24	2	1:1 Ratio Population, 98.42% (n = 253) - Exp 1														24	2	1:1 Ratio Population, 98.42% (n = 253) - Exp 1				24	2	2:1 Ratio Population, 98.48% (n = 66) - Exp 1
24	2	1:1 Ratio Population, 98.42% (n = 253) - Exp 1														24	2	1:1 Ratio Population, 98.42% (n = 253) - Exp 1				24	2	2:1 Ratio Population, 98.48% (n = 66) - Exp 1
24	2	1:1 Ratio Population, 98.42% (n = 253) - Exp 1														24	2	1:1 Ratio Population, 98.42% (n = 253) - Exp 1				24	2	2:1 Ratio Population, 98.48% (n = 66) - Exp 1
24	2	1:1 Ratio Population, 98.42% (n = 253) - Exp 1														24	2	1:1 Ratio Population, 98.42% (n = 253) - Exp 1				24	2	2:1 Ratio Population, 98.48% (n = 66) - Exp 1
24	2	1:1 Ratio Population, 98.42% (n = 253) - Exp 1														24	2	1:1 Ratio Population, 98.42% (n = 253) - Exp 1				24	2	2:1 Ratio Population, 98.48% (n = 66) - Exp 1
24	2	1:1 Ratio Population, 98.42% (n = 253) - Exp 1														24	2	1:1 Ratio Population, 98.42% (n = 253) - Exp 1				24	2	2:1 Ratio Population, 98.48% (n = 66) - Exp 1
14.6667	1	1:1 Ratio Population, 98.42% (n = 253) - Exp 1														24	2	1:1 Ratio Population, 98.42% (n = 253) - Exp 1				24	2	2:1 Ratio Population, 98.48% (n = 66) - Exp 1
24	2	1:1 Ratio Population, 98.42% (n = 253) - Exp 1														24	2	1:1 Ratio Population, 98.42% (n = 253) - Exp 1				24	2	2:1 Ratio Population, 98.48% (n = 66) - Exp 1
8.33333	1	1:1 Ratio Population, 98.42% (n = 253) - Exp 1														24	2	1:1 Ratio Population, 98.42% (n = 253) - Exp 1				24	2	2:1 Ratio Population, 98.48% (n = 66) - Exp 1
24	2	1:1 Ratio Population, 98.42% (n = 253) - Exp 1														24	2	1:1 Ratio Population, 98.42% (n = 253) - Exp 1				24	2	2:1 Ratio Population, 98.48% (n = 66) - Exp 1
24	2	1:1 Ratio Population, 98.42% (n = 253) - Exp 1														24	2	1:1 Ratio Population, 98.42% (n = 253) - Exp 1				24	2	2:1 Ratio Population, 98.48% (n = 66) - Exp 1
24	2	1:1 Ratio Population, 98.42% (n = 253) - Exp 1														24	2	1:1 Ratio Population, 98.42% (n = 253) - Exp 1				24	2	2:1 Ratio Population, 98.48% (n = 66) - Exp 1
24	2	1:1 Ratio Population, 98.42% (n = 253) - Exp 1														24	2	1:1 Ratio Population, 98.42% (n = 253) - Exp 1				24	2	2:1 Ratio Population, 98.48% (n = 66) - Exp 1
24	2	1:1 Ratio Population, 98.42% (n = 253) - Exp 1														24	2	1:1 Ratio Population, 98.42% (n = 253) - Exp 1				24	2	2:1 Ratio Population, 98.48% (n = 66) - Exp 1
24	2	1:1 Ratio Population, 98.42% (n = 253) - Exp 1														24	2	1:1 Ratio Population, 98.42% (n = 253) - Exp 1
24	2	1:1 Ratio Population, 98.42% (n = 253) - Exp 1														24	2	1:1 Ratio Population, 98.42% (n = 253) - Exp 1
24	2	1:1 Ratio Population, 98.42% (n = 253) - Exp 1														24	2	1:1 Ratio Population, 98.42% (n = 253) - Exp 1
24	2	1:1 Ratio Population, 98.42% (n = 253) - Exp 1														24	2	1:1 Ratio Population, 98.42% (n = 253) - Exp 1
24	2	1:1 Ratio Population, 98.42% (n = 253) - Exp 1														24	2	1:1 Ratio Population, 98.42% (n = 253) - Exp 1
24	2	1:1 Ratio Population, 98.42% (n = 253) - Exp 1														24	2	1:1 Ratio Population, 98.42% (n = 253) - Exp 1
24	2	1:1 Ratio Population, 98.42% (n = 253) - Exp 1														24	2	1:1 Ratio Population, 98.42% (n = 253) - Exp 1
24	2	1:1 Ratio Population, 98.42% (n = 253) - Exp 1														24	2	1:1 Ratio Population, 98.42% (n = 253) - Exp 1
15.6667	1	1:1 Ratio Population, 98.42% (n = 253) - Exp 1														24	2	1:1 Ratio Population, 98.42% (n = 253) - Exp 1
24	2	1:1 Ratio Population, 98.42% (n = 253) - Exp 1														24	2	1:1 Ratio Population, 98.42% (n = 253) - Exp 1
24	2	1:1 Ratio Population, 98.42% (n = 253) - Exp 1														24	2	1:1 Ratio Population, 98.42% (n = 253) - Exp 1
24	2	1:1 Ratio Population, 98.42% (n = 253) - Exp 1														24	2	1:1 Ratio Population, 98.42% (n = 253) - Exp 1
24	2	1:1 Ratio Population, 98.42% (n = 253) - Exp 1														24	2	1:1 Ratio Population, 98.42% (n = 253) - Exp 1
24	2	1:1 Ratio Population, 98.42% (n = 253) - Exp 1														24	2	1:1 Ratio Population, 98.42% (n = 253) - Exp 1
24	2	1:1 Ratio Population, 98.42% (n = 253) - Exp 1														24	2	1:1 Ratio Population, 98.42% (n = 253) - Exp 1
24	2	1:1 Ratio Population, 98.42% (n = 253) - Exp 1														24	2	1:1 Ratio Population, 98.42% (n = 253) - Exp 1
24	2	1:1 Ratio Population, 98.42% (n = 253) - Exp 1														24	2	1:1 Ratio Population, 98.42% (n = 253) - Exp 1
24	2	1:1 Ratio Population, 98.42% (n = 253) - Exp 1														24	2	1:1 Ratio Population, 98.42% (n = 253) - Exp 1
24	2	1:1 Ratio Population, 98.42% (n = 253) - Exp 1														24	2	1:1 Ratio Population, 98.42% (n = 253) - Exp 1
24	2	1:1 Ratio Population, 98.42% (n = 253) - Exp 1														24	2	1:1 Ratio Population, 98.42% (n = 253) - Exp 1
24	2	1:1 Ratio Population, 98.42% (n = 253) - Exp 1														24	2	1:1 Ratio Population, 98.42% (n = 253) - Exp 1
24	2	1:1 Ratio Population, 98.42% (n = 253) - Exp 1														24	2	1:1 Ratio Population, 98.42% (n = 253) - Exp 1
24	2	1:1 Ratio Population, 98.42% (n = 253) - Exp 1														24	2	1:1 Ratio Population, 98.42% (n = 253) - Exp 1
24	2	1:1 Ratio Population, 98.42% (n = 253) - Exp 1														24	2	1:1 Ratio Population, 98.42% (n = 253) - Exp 1
24	2	1:1 Ratio Population, 98.42% (n = 253) - Exp 1														24	2	1:1 Ratio Population, 98.42% (n = 253) - Exp 1
24	2	1:1 Ratio Population, 98.42% (n = 253) - Exp 1														24	2	1:1 Ratio Population, 98.42% (n = 253) - Exp 1
24	2	1:1 Ratio Population, 98.42% (n = 253) - Exp 1														24	2	1:1 Ratio Population, 98.42% (n = 253) - Exp 1
24	2	1:1 Ratio Population, 98.42% (n = 253) - Exp 1														24	2	1:1 Ratio Population, 98.42% (n = 253) - Exp 1
24	2	1:1 Ratio Population, 98.42% (n = 253) - Exp 1														24	2	1:1 Ratio Population, 98.42% (n = 253) - Exp 1
24	2	1:1 Ratio Population, 98.42% (n = 253) - Exp 1														24	2	1:1 Ratio Population, 98.42% (n = 253) - Exp 1
24	2	1:1 Ratio Population, 98.42% (n = 253) - Exp 1														24	2	1:1 Ratio Population, 98.42% (n = 253) - Exp 1
24	2	1:1 Ratio Population, 98.42% (n = 253) - Exp 1														24	2	1:1 Ratio Population, 98.42% (n = 253) - Exp 1
24	2	1:1 Ratio Population, 98.42% (n = 253) - Exp 1														24	2	1:1 Ratio Population, 98.42% (n = 253) - Exp 1
24	2	1:1 Ratio Population, 98.42% (n = 253) - Exp 1														24	2	1:1 Ratio Population, 98.42% (n = 253) - Exp 1
24	2	1:1 Ratio Population, 98.42% (n = 253) - Exp 1														24	2	1:1 Ratio Population, 98.42% (n = 253) - Exp 1
24	2	1:1 Ratio Population, 98.42% (n = 253) - Exp 1														24	2	1:1 Ratio Population, 98.42% (n = 253) - Exp 1
24	2	1:1 Ratio Population, 98.42% (n = 253) - Exp 1														24	2	1:1 Ratio Population, 98.42% (n = 253) - Exp 1
24	2	1:1 Ratio Population, 98.42% (n = 253) - Exp 1														24	2	1:1 Ratio Population, 98.42% (n = 253) - Exp 1
24	2	1:1 Ratio Population, 98.42% (n = 253) - Exp 1														24	2	1:1 Ratio Population, 98.42% (n = 253) - Exp 1
24	2	1:1 Ratio Population, 98.42% (n = 253) - Exp 1														24	2	1:1 Ratio Population, 98.42% (n = 253) - Exp 1
24	2	1:1 Ratio Population, 98.42% (n = 253) - Exp 1														24	2	1:1 Ratio Population, 98.42% (n = 253) - Exp 1
24	2	1:1 Ratio Population, 98.42% (n = 253) - Exp 1														24	2	1:1 Ratio Population, 98.42% (n = 253) - Exp 1
24	2	1:1 Ratio Population, 98.42% (n = 253) - Exp 1														24	2	1:1 Ratio Population, 98.42% (n = 253) - Exp 1
24	2	1:1 Ratio Population, 98.42% (n = 253) - Exp 1														24	2	1:1 Ratio Population, 98.42% (n = 253) - Exp 1
24	2	1:1 Ratio Population, 98.42% (n = 253) - Exp 1														24	2	1:1 Ratio Population, 98.42% (n = 253) - Exp 1
24	2	1:1 Ratio Population, 98.42% (n = 253) - Exp 1														24	2	1:1 Ratio Population, 98.42% (n = 253) - Exp 1
24	2	1:1 Ratio Population, 98.42% (n = 253) - Exp 1														24	2	1:1 Ratio Population, 98.42% (n = 253) - Exp 1
24	2	1:1 Ratio Population, 98.42% (n = 253) - Exp 1														24	2	1:1 Ratio Population, 98.42% (n = 253) - Exp 1
24	2	1:1 Ratio Population, 98.42% (n = 253) - Exp 1														24	2	1:1 Ratio Population, 98.42% (n = 253) - Exp 1
24	2	1:1 Ratio Population, 98.42% (n = 253) - Exp 1														24	2	1:1 Ratio Population, 98.42% (n = 253) - Exp 1
24	2	1:1 Ratio Population, 98.42% (n = 253) - Exp 1														24	2	1:1 Ratio Population, 98.42% (n = 253) - Exp 1
24	2	1:1 Ratio Population, 98.42% (n = 253) - Exp 1														24	2	1:1 Ratio Population, 98.42% (n = 253) - Exp 1
24	2	1:1 Ratio Population, 98.42% (n = 253) - Exp 1														24	2	1:1 Ratio Population, 98.42% (n = 253) - Exp 1
24	2	1:1 Ratio Population, 98.42% (n = 253) - Exp 1														24	2	1:1 Ratio Population, 98.42% (n = 253) - Exp 1
24	2	1:1 Ratio Population, 98.42% (n = 253) - Exp 1														24	2	1:1 Ratio Population, 98.42% (n = 253) - Exp 1
24	2	1:1 Ratio Population, 98.42% (n = 253) - Exp 1														24	2	1:1 Ratio Population, 98.42% (n = 253) - Exp 1
24	2	1:1 Ratio Population, 98.42% (n = 253) - Exp 1														24	2	1:1 Ratio Population, 98.42% (n = 253) - Exp 1
24	2	1:1 Ratio Population, 98.42% (n = 253) - Exp 1														24	2	1:1 Ratio Population, 98.42% (n = 253) - Exp 1
24	2	1:1 Ratio Population, 98.42% (n = 253) - Exp 1														24	2	1:1 Ratio Population, 98.42% (n = 253) - Exp 1
24	2	1:1 Ratio Population, 98.42% (n = 253) - Exp 1														24	2	1:1 Ratio Population, 98.42% (n = 253) - Exp 1
24	2	1:1 Ratio Population, 98.42% (n = 253) - Exp 1														24	2	1:1 Ratio Population, 98.42% (n = 253) - Exp 1
24	2	1:1 Ratio Population, 98.42% (n = 253) - Exp 1														24	2	1:1 Ratio Population, 98.42% (n = 253) - Exp 1
24	2	1:1 Ratio Population, 98.42% (n = 253) - Exp 1														24	2	1:1 Ratio Population, 98.42% (n = 253) - Exp 1
24	2	1:1 Ratio Population, 98.42% (n = 253) - Exp 1														24	2	1:1 Ratio Population, 98.42% (n = 253) - Exp 1
24	2	1:1 Ratio Population, 98.42% (n = 253) - Exp 1														24	2	1:1 Ratio Population, 98.42% (n = 253) - Exp 1
24	2	1:1 Ratio Population, 98.42% (n = 253) - Exp 1														24	2	1:1 Ratio Population, 98.42% (n = 253) - Exp 1
24	2	1:1 Ratio Population, 98.42% (n = 253) - Exp 1														24	2	1:1 Ratio Population, 98.42% (n = 253) - Exp 1
24	2	1:1 Ratio Population, 98.42% (n = 253) - Exp 1														24	2	1:1 Ratio Population, 98.42% (n = 253) - Exp 1
24	2	1:1 Ratio Population, 98.42% (n = 253) - Exp 1														24	2	1:1 Ratio Population, 98.42% (n = 253) - Exp 1
24	2	1:1 Ratio Population, 98.42% (n = 253) - Exp 1														24	2	1:1 Ratio Population, 98.42% (n = 253) - Exp 1
24	2	1:1 Ratio Population, 98.42% (n = 253) - Exp 1														24	2	1:1 Ratio Population, 98.42% (n = 253) - Exp 1
24	2	1:1 Ratio Population, 98.42% (n = 253) - Exp 1														24	2	1:1 Ratio Population, 98.42% (n = 253) - Exp 1
24	2	1:1 Ratio Population, 98.42% (n = 253) - Exp 1														24	2	1:1 Ratio Population, 98.42% (n = 253) - Exp 1
24	2	1:1 Ratio Population, 98.42% (n = 253) - Exp 1														24	2	1:1 Ratio Population, 98.42% (n = 253) - Exp 1
24	2	1:1 Ratio Population, 98.42% (n = 253) - Exp 1														24	2	1:1 Ratio Population, 98.42% (n = 253) - Exp 1
24	2	1:1 Ratio Population, 98.42% (n = 253) - Exp 1														24	2	1:1 Ratio Population, 98.42% (n = 253) - Exp 1
24	2	1:1 Ratio Population, 98.42% (n = 253) - Exp 1														24	2	1:1 Ratio Population, 98.42% (n = 253) - Exp 1
24	2	1:1 Ratio Population, 98.42% (n = 253) - Exp 1														24	2	1:1 Ratio Population, 98.42% (n = 253) - Exp 1
24	2	1:1 Ratio Population, 98.42% (n = 253) - Exp 1														24	2	1:1 Ratio Population, 98.42% (n = 253) - Exp 1
24	2	1:1 Ratio Population, 98.42% (n = 253) - Exp 1														24	2	1:1 Ratio Population, 98.42% (n = 253) - Exp 1
24	2	1:1 Ratio Population, 98.42% (n = 253) - Exp 1														24	2	1:1 Ratio Population, 98.42% (n = 253) - Exp 1
24	2	1:1 Ratio Population, 98.42% (n = 253) - Exp 1														24	2	1:1 Ratio Population, 98.42% (n = 253) - Exp 1
24	2	1:1 Ratio Population, 98.42% (n = 253) - Exp 1														24	2	1:1 Ratio Population, 98.42% (n = 253) - Exp 1
24	2	1:1 Ratio Population, 98.42% (n = 253) - Exp 1														24	2	1:1 Ratio Population, 98.42% (n = 253) - Exp 1
24	2	1:1 Ratio Population, 98.42% (n = 253) - Exp 1														24	2	1:1 Ratio Population, 98.42% (n = 253) - Exp 1
24	2	1:1 Ratio Population, 98.42% (n = 253) - Exp 1														24	2	1:1 Ratio Population, 98.42% (n = 253) - Exp 1
24	2	1:1 Ratio Population, 98.42% (n = 253) - Exp 1														24	2	1:1 Ratio Population, 98.42% (n = 253) - Exp 1
24	2	1:1 Ratio Population, 98.42% (n = 253) - Exp 1														24	2	1:1 Ratio Population, 98.42% (n = 253) - Exp 1
24	2	1:1 Ratio Population, 98.42% (n = 253) - Exp 1														24	2	1:1 Ratio Population, 98.42% (n = 253) - Exp 1
24	2	1:1 Ratio Population, 98.42% (n = 253) - Exp 1														24	2	1:1 Ratio Population, 98.42% (n = 253) - Exp 1
24	2	1:1 Ratio Population, 98.42% (n = 253) - Exp 1														24	2	1:1 Ratio Population, 98.42% (n = 253) - Exp 1
24	2	1:1 Ratio Population, 98.42% (n = 253) - Exp 1														24	2	1:1 Ratio Population, 98.42% (n = 253) - Exp 1
24	2	1:1 Ratio Population, 98.42% (n = 253) - Exp 1														24	2	1:1 Ratio Population, 98.42% (n = 253) - Exp 1
24	2	1:1 Ratio Population, 98.42% (n = 253) - Exp 1														24	2	1:1 Ratio Population, 98.42% (n = 253) - Exp 1
24	2	1:1 Ratio Population, 98.42% (n = 253) - Exp 1														24	2	1:1 Ratio Population, 98.42% (n = 253) - Exp 1
24	2	1:1 Ratio Population, 98.42% (n = 253) - Exp 1														24	2	1:1 Ratio Population, 98.42% (n = 253) - Exp 1
24	2	1:1 Ratio Population, 98.42% (n = 253) - Exp 1														24	2	1:1 Ratio Population, 98.42% (n = 253) - Exp 1
24	2	1:1 Ratio Population, 98.42% (n = 253) - Exp 1														24	2	1:1 Ratio Population, 98.42% (n = 253) - Exp 1
24	2	1:1 Ratio Population, 98.42% (n = 253) - Exp 1														24	2	1:1 Ratio Population, 98.42% (n = 253) - Exp 1
24	2	1:1 Ratio Population, 98.42% (n = 253) - Exp 1														24	2	1:1 Ratio Population, 98.42% (n = 253) - Exp 1
24	2	1:1 Ratio Population, 98.42% (n = 253) - Exp 1														24	2	1:1 Ratio Population, 98.42% (n = 253) - Exp 1
24	2	1:1 Ratio Population, 98.42% (n = 253) - Exp 1														24	2	1:1 Ratio Population, 98.42% (n = 253) - Exp 1
24	2	1:1 Ratio Population, 98.42% (n = 253) - Exp 1														24	2	1:1 Ratio Population, 98.42% (n = 253) - Exp 1
24	2	1:1 Ratio Population, 98.42% (n = 253) - Exp 1														24	2	1:1 Ratio Population, 98.42% (n = 253) - Exp 1
24	2	1:1 Ratio Population, 98.42% (n = 253) - Exp 1														24	2	1:1 Ratio Population, 98.42% (n = 253) - Exp 1
24	2	1:1 Ratio Population, 98.42% (n = 253) - Exp 1														24	2	1:1 Ratio Population, 98.42% (n = 253) - Exp 1
24	2	1:1 Ratio Population, 98.42% (n = 253) - Exp 1														24	2	1:1 Ratio Population, 98.42% (n = 253) - Exp 1
24	2	1:1 Ratio Population, 98.42% (n = 253) - Exp 1														24	2	1:1 Ratio Population, 98.42% (n = 253) - Exp 1
24	2	1:1 Ratio Population, 98.42% (n = 253) - Exp 1														24	2	1:1 Ratio Population, 98.42% (n = 253) - Exp 1
24	2	1:1 Ratio Population, 98.42% (n = 253) - Exp 1														24	2	1:1 Ratio Population, 98.42% (n = 253) - Exp 1
24	2	1:1 Ratio Population, 98.42% (n = 253) - Exp 1														24	2	1:1 Ratio Population, 98.42% (n = 253) - Exp 1
24	2	1:1 Ratio Population, 98.42% (n = 253) - Exp 1														24	2	1:1 Ratio Population, 98.42% (n = 253) - Exp 1
24	2	1:1 Ratio Population, 98.42% (n = 253) - Exp 1														24	2	1:1 Ratio Population, 98.42% (n = 253) - Exp 1
24	2	1:1 Ratio Population, 98.42% (n = 253) - Exp 1														24	2	1:1 Ratio Population, 98.42% (n = 253) - Exp 1
24	2	1:1 Ratio Population, 98.42% (n = 253) - Exp 1														24	2	1:1 Ratio Population, 98.42% (n = 253) - Exp 1
24	2	1:1 Ratio Population, 98.42% (n = 253) - Exp 1														24	2	1:1 Ratio Population, 98.42% (n = 253) - Exp 1
24	2	1:1 Ratio Population, 98.42% (n = 253) - Exp 1														24	2	1:1 Ratio Population, 98.42% (n = 253) - Exp 1
24	2	1:1 Ratio Population, 98.42% (n = 253) - Exp 1														24	2	1:1 Ratio Population, 98.42% (n = 253) - Exp 1
24	2	1:1 Ratio Population, 98.42% (n = 253) - Exp 1														24	2	1:1 Ratio Population, 98.42% (n = 253) - Exp 1
24	2	1:1 Ratio Population, 98.42% (n = 253) - Exp 1														24	2	1:1 Ratio Population, 98.42% (n = 253) - Exp 1
24	2	1:1 Ratio Population, 98.42% (n = 253) - Exp 1														24	2	1:1 Ratio Population, 98.42% (n = 253) - Exp 1
24	2	1:1 Ratio Population, 98.42% (n = 253) - Exp 1														24	2	1:1 Ratio Population, 98.42% (n = 253) - Exp 1
24	2	1:1 Ratio Population, 98.42% (n = 253) - Exp 1														24	2	1:1 Ratio Population, 98.42% (n = 253) - Exp 1
24	2	1:1 Ratio Population, 98.42% (n = 253) - Exp 1														24	2	1:1 Ratio Population, 98.42% (n = 253) - Exp 1
24	2	1:1 Ratio Population, 98.42% (n = 253) - Exp 1														24	2	1:1 Ratio Population, 98.42% (n = 253) - Exp 1
24	2	1:1 Ratio Population, 98.42% (n = 253) - Exp 1														24	2	1:1 Ratio Population, 98.42% (n = 253) - Exp 1
24	2	1:1 Ratio Population, 98.42% (n = 253) - Exp 1														24	2	1:1 Ratio Population, 98.42% (n = 253) - Exp 1
24	2	1:1 Ratio Population, 98.42% (n = 253) - Exp 1														24	2	1:1 Ratio Population, 98.42% (n = 253) - Exp 1
24	2	1:1 Ratio Population, 98.42% (n = 253) - Exp 1														24	2	1:1 Ratio Population, 98.42% (n = 253) - Exp 1
24	2	1:1 Ratio Population, 98.42% (n = 253) - Exp 1														24	2	1:1 Ratio Population, 98.42% (n = 253) - Exp 1
24	2	1:1 Ratio Population, 98.42% (n = 253) - Exp 1														24	2	1:1 Ratio Population, 98.42% (n = 253) - Exp 1
24	2	1:1 Ratio Population, 98.42% (n = 253) - Exp 1														24	2	1:1 Ratio Population, 98.42% (n = 253) - Exp 1
24	2	1:1 Ratio Population, 98.42% (n = 253) - Exp 1														24	2	1:1 Ratio Population, 98.42% (n = 253) - Exp 1
24	2	1:1 Ratio Population, 98.42% (n = 253) - Exp 1														24	2	1:1 Ratio Population, 98.42% (n = 253) - Exp 1
24	2	1:1 Ratio Population, 98.42% (n = 253) - Exp 1														24	2	1:1 Ratio Population, 98.42% (n = 253) - Exp 1
24	2	1:1 Ratio Population, 98.42% (n = 253) - Exp 1														24	2	1:1 Ratio Population, 98.42% (n = 253) - Exp 1
24	2	1:1 Ratio Population, 98.42% (n = 253) - Exp 1														24	2	1:1 Ratio Population, 98.42% (n = 253) - Exp 1
24	2	1:1 Ratio Population, 98.42% (n = 253) - Exp 1														24	2	1:1 Ratio Population, 98.42% (n = 253) - Exp 1
24	2	1:1 Ratio Population, 98.42% (n = 253) - Exp 1														24	2	1:1 Ratio Population, 98.42% (n = 253) - Exp 1
24	2	1:1 Ratio Population, 98.42% (n = 253) - Exp 1														24	2	1:1 Ratio Population, 98.42% (n = 253) - Exp 1
24	2	1:1 Ratio Population, 98.42% (n = 253) - Exp 1														24	2	1:1 Ratio Population, 98.42% (n = 253) - Exp 1
24	2	1:1 Ratio Population, 98.42% (n = 253) - Exp 1														24	2	1:1 Ratio Population, 98.42% (n = 253) - Exp 1
24	2	1:1 Ratio Population, 98.42% (n = 253) - Exp 1														24	2	1:1 Ratio Population, 98.42% (n = 253) - Exp 1
24	2	1:1 Ratio Population, 98.42% (n = 253) - Exp 1														24	2	1:1 Ratio Population, 98.42% (n = 253) - Exp 1
24	2	1:1 Ratio Population, 98.42% (n = 253) - Exp 1														24	2	1:1 Ratio Population, 98.42% (n = 253) - Exp 1
24	2	1:1 Ratio Population, 98.42% (n = 253) - Exp 1														24	2	1:1 Ratio Population, 98.42% (n = 253) - Exp 1
24	2	1:1 Ratio Population, 98.42% (n = 253) - Exp 1														24	2	1:1 Ratio Population, 98.42% (n = 253) - Exp 1
24	2	1:1 Ratio Population, 98.42% (n = 253) - Exp 1														24	2	1:1 Ratio Population, 98.42% (n = 253) - Exp 1
24	2	1:1 Ratio Population, 98.42% (n = 253) - Exp 1														24	2	1:1 Ratio Population, 98.42% (n = 253) - Exp 1
24	2	1:1 Ratio Population, 98.42% (n = 253) - Exp 1														24	2	1:1 Ratio Population, 98.42% (n = 253) - Exp 1
24	2	1:1 Ratio Population, 98.42% (n = 253) - Exp 1														24	2	1:1 Ratio Population, 98.42% (n = 253) - Exp 1
24	2	1:1 Ratio Population, 98.42% (n = 253) - Exp 1														24	2	1:1 Ratio Population, 98.42% (n = 253) - Exp 1
24	2	1:1 Ratio Population, 98.42% (n = 253) - Exp 1														24	2	1:1 Ratio Population, 98.42% (n = 253) - Exp 1
24	2	1:1 Ratio Population, 98.42% (n = 253) - Exp 1														24	2	1:1 Ratio Population, 98.42% (n = 253) - Exp 1
24	2	1:1 Ratio Population, 98.42% (n = 253) - Exp 1														24	2	1:1 Ratio Population, 98.42% (n = 253) - Exp 1
24	2	1:1 Ratio Population, 98.42% (n = 253) - Exp 1														24	2	1:1 Ratio Population, 98.42% (n = 253) - Exp 1
24	2	1:1 Ratio Population, 98.42% (n = 253) - Exp 1														24	2	1:1 Ratio Population, 98.42% (n = 253) - Exp 1
24	2	1:1 Ratio Population, 98.42% (n = 253) - Exp 1														24	2	1:1 Ratio Population, 98.42% (n = 253) - Exp 1
24	2	1:1 Ratio Population, 98.42% (n = 253) - Exp 1														24	2	1:1 Ratio Population, 98.42% (n = 253) - Exp 1
24	2	1:1 Ratio Population, 98.42% (n = 253) - Exp 1														24	2	1:1 Ratio Population, 98.42% (n = 253) - Exp 1
24	2	1:1 Ratio Population, 98.42% (n = 253) - Exp 1														24	2	1:1 Ratio Population, 98.42% (n = 253) - Exp 1
24	2	1:1 Ratio Population, 98.42% (n = 253) - Exp 1														24	2	1:1 Ratio Population, 98.42% (n = 253) - Exp 1
24	2	1:1 Ratio Population, 98.42% (n = 253) - Exp 1														24	2	1:1 Ratio Population, 98.42% (n = 253) - Exp 1
24	2	1:1 Ratio Population, 98.42% (n = 253) - Exp 1														24	2	1:1 Ratio Population, 98.42% (n = 253) - Exp 1
24	2	1:1 Ratio Population, 98.42% (n = 253) - Exp 1														24	2	1:1 Ratio Population, 98.42% (n = 253) - Exp 1
24	2	1:1 Ratio Population, 98.42% (n = 253) - Exp 1														24	2	1:1 Ratio Population, 98.42% (n = 253) - Exp 1
24	2	1:1 Ratio Population, 98.42% (n = 253) - Exp 1														24	2	1:1 Ratio Population, 98.42% (n = 253) - Exp 1
24	2	1:1 Ratio Population, 98.42% (n = 253) - Exp 1														24	2	1:1 Ratio Population, 98.42% (n = 253) - Exp 1
24	2	1:1 Ratio Population, 98.42% (n = 253) - Exp 1														24	2	1:1 Ratio Population, 98.42% (n = 253) - Exp 1
24	2	1:1 Ratio Population, 98.42% (n = 253) - Exp 1														24	2	1:1 Ratio Population, 98.42% (n = 253) - Exp 1
24	2	1:1 Ratio Population, 98.42% (n = 253) - Exp 1														24	2	1:1 Ratio Population, 98.42% (n = 253) - Exp 1
24	2	1:1 Ratio Population, 98.42% (n = 253) - Exp 1														24	2	1:1 Ratio Population, 98.42% (n = 253) - Exp 1
24	2	1:1 Ratio Population, 98.42% (n = 253) - Exp 1														24	2	1:1 Ratio Population, 98.42% (n = 253) - Exp 1
24	2	1:1 Ratio Population, 98.42% (n = 253) - Exp 1														24	2	1:1 Ratio Population, 98.42% (n = 253) - Exp 1
24	2	1:1 Ratio Population, 98.42% (n = 253) - Exp 1														24	2	1:1 Ratio Population, 98.42% (n = 253) - Exp 1
24	2	1:1 Ratio Population, 98.42% (n = 253) - Exp 1														24	2	1:1 Ratio Population, 98.42% (n = 253) - Exp 1
24	2	1:1 Ratio Population, 98.42% (n = 253) - Exp 1														24	2	1:1 Ratio Population, 98.42% (n = 253) - Exp 1
24	2	1:1 Ratio Population, 98.42% (n = 253) - Exp 1														13.3333	1	1:1 Ratio Population, 98.42% (n = 253) - Exp 1
24	2	1:1 Ratio Population, 98.42% (n = 253) - Exp 1														24	2	1:1 Ratio Population, 98.42% (n = 253) - Exp 1
24	2	1:1 Ratio Population, 98.42% (n = 253) - Exp 1														24	2	1:1 Ratio Population, 98.42% (n = 253) - Exp 1
24	2	1:1 Ratio Population, 98.42% (n = 253) - Exp 1														24	2	1:1 Ratio Population, 98.42% (n = 253) - Exp 1
24	2	1:1 Ratio Population, 98.42% (n = 253) - Exp 1														24	2	1:1 Ratio Population, 98.42% (n = 253) - Exp 1
24	2	1:1 Ratio Population, 98.42% (n = 253) - Exp 1														24	2	1:1 Ratio Population, 98.42% (n = 253) - Exp 1
24	2	1:1 Ratio Population, 98.42% (n = 253) - Exp 1														24	2	1:1 Ratio Population, 98.42% (n = 253) - Exp 1
24	2	1:1 Ratio Population, 98.42% (n = 253) - Exp 1														24	2	1:1 Ratio Population, 98.42% (n = 253) - Exp 1
24	2	1:1 Ratio Population, 98.42% (n = 253) - Exp 1														24	2	1:1 Ratio Population, 98.42% (n = 253) - Exp 1
24	2	1:1 Ratio Population, 98.42% (n = 253) - Exp 1														24	2	1:1 Ratio Population, 98.42% (n = 253) - Exp 1
24	2	1:1 Ratio Population, 98.42% (n = 253) - Exp 1
24	2	1:1 Ratio Population, 98.42% (n = 253) - Exp 1
24	2	1:1 Ratio Population, 98.42% (n = 253) - Exp 1
24	2	1:1 Ratio Population, 98.42% (n = 253) - Exp 1
24	2	1:1 Ratio Population, 98.42% (n = 253) - Exp 1
24	2	1:1 Ratio Population, 98.42% (n = 253) - Exp 1
24	2	1:1 Ratio Population, 98.42% (n = 253) - Exp 1
24	2	1:1 Ratio Population, 98.42% (n = 253) - Exp 1
24	2	1:1 Ratio Population, 98.42% (n = 253) - Exp 1
24	2	1:1 Ratio Population, 98.42% (n = 253) - Exp 1
24	2	1:1 Ratio Population, 98.42% (n = 253) - Exp 1
24	2	1:1 Ratio Population, 98.42% (n = 253) - Exp 1
24	2	1:1 Ratio Population, 98.42% (n = 253) - Exp 1
24	2	1:1 Ratio Population, 98.42% (n = 253) - Exp 1
24	2	1:1 Ratio Population, 98.42% (n = 253) - Exp 1
24	2	1:1 Ratio Population, 98.42% (n = 253) - Exp 1
24	2	1:1 Ratio Population, 98.42% (n = 253) - Exp 1
24	2	1:1 Ratio Population, 98.42% (n = 253) - Exp 1
24	2	1:1 Ratio Population, 98.42% (n = 253) - Exp 1
24	2	1:1 Ratio Population, 98.42% (n = 253) - Exp 1
24	2	1:1 Ratio Population, 98.42% (n = 253) - Exp 1
24	2	1:1 Ratio Population, 98.42% (n = 253) - Exp 1
24	2	1:1 Ratio Population, 98.42% (n = 253) - Exp 1
24	2	1:1 Ratio Population, 98.42% (n = 253) - Exp 1
24	2	1:1 Ratio Population, 98.42% (n = 253) - Exp 1
24	2	1:1 Ratio Population, 98.42% (n = 253) - Exp 1
24	2	1:1 Ratio Population, 98.42% (n = 253) - Exp 1
24	2	1:1 Ratio Population, 98.42% (n = 253) - Exp 1
24	2	1:1 Ratio Population, 98.42% (n = 253) - Exp 1
24	2	1:1 Ratio Population, 98.42% (n = 253) - Exp 1
24	2	1:1 Ratio Population, 98.42% (n = 253) - Exp 1
24	2	1:1 Ratio Population, 98.42% (n = 253) - Exp 1
24	2	1:1 Ratio Population, 98.42% (n = 253) - Exp 1
24	2	1:1 Ratio Population, 98.42% (n = 253) - Exp 1
24	2	1:1 Ratio Population, 98.42% (n = 253) - Exp 1
24	2	1:1 Ratio Population, 98.42% (n = 253) - Exp 1
13.3333	1	1:1 Ratio Population, 98.42% (n = 253) - Exp 1
24	2	1:1 Ratio Population, 98.42% (n = 253) - Exp 1
24	2	1:1 Ratio Population, 98.42% (n = 253) - Exp 1
24	2	1:1 Ratio Population, 98.42% (n = 253) - Exp 1
24	2	1:1 Ratio Population, 98.42% (n = 253) - Exp 1
24	2	1:1 Ratio Population, 98.42% (n = 253) - Exp 1
24	2	1:1 Ratio Population, 98.42% (n = 253) - Exp 1
24	2	1:1 Ratio Population, 98.42% (n = 253) - Exp 1
24	2	1:1 Ratio Population, 98.42% (n = 253) - Exp 1
24	2	1:1 Ratio Population, 98.42% (n = 253) - Exp 1
24	2	2:1 Ratio Population, 98.48% (n = 66) - Exp 1
24	2	2:1 Ratio Population, 98.48% (n = 66) - Exp 1
24	2	2:1 Ratio Population, 98.48% (n = 66) - Exp 1
24	2	2:1 Ratio Population, 98.48% (n = 66) - Exp 1
24	2	2:1 Ratio Population, 98.48% (n = 66) - Exp 1
24	2	2:1 Ratio Population, 98.48% (n = 66) - Exp 1
24	2	2:1 Ratio Population, 98.48% (n = 66) - Exp 1
24	2	2:1 Ratio Population, 98.48% (n = 66) - Exp 1
24	2	2:1 Ratio Population, 98.48% (n = 66) - Exp 1
24	2	2:1 Ratio Population, 98.48% (n = 66) - Exp 1
24	2	2:1 Ratio Population, 98.48% (n = 66) - Exp 1
24	2	2:1 Ratio Population, 98.48% (n = 66) - Exp 1
24	2	2:1 Ratio Population, 98.48% (n = 66) - Exp 1
24	2	2:1 Ratio Population, 98.48% (n = 66) - Exp 1
24	2	2:1 Ratio Population, 98.48% (n = 66) - Exp 1
24	2	2:1 Ratio Population, 98.48% (n = 66) - Exp 1
24	2	2:1 Ratio Population, 98.48% (n = 66) - Exp 1
24	2	2:1 Ratio Population, 98.48% (n = 66) - Exp 1
24	2	2:1 Ratio Population, 98.48% (n = 66) - Exp 1
24	2	2:1 Ratio Population, 98.48% (n = 66) - Exp 1
24	2	2:1 Ratio Population, 98.48% (n = 66) - Exp 1
24	2	2:1 Ratio Population, 98.48% (n = 66) - Exp 1
24	2	2:1 Ratio Population, 98.48% (n = 66) - Exp 1
24	2	2:1 Ratio Population, 98.48% (n = 66) - Exp 1
24	2	2:1 Ratio Population, 98.48% (n = 66) - Exp 1
24	2	2:1 Ratio Population, 98.48% (n = 66) - Exp 1
24	2	2:1 Ratio Population, 98.48% (n = 66) - Exp 1
24	2	2:1 Ratio Population, 98.48% (n = 66) - Exp 1
24	2	2:1 Ratio Population, 98.48% (n = 66) - Exp 1
24	2	2:1 Ratio Population, 98.48% (n = 66) - Exp 1
24	2	2:1 Ratio Population, 98.48% (n = 66) - Exp 1
24	2	2:1 Ratio Population, 98.48% (n = 66) - Exp 1
24	2	2:1 Ratio Population, 98.48% (n = 66) - Exp 1
24	2	2:1 Ratio Population, 98.48% (n = 66) - Exp 1
24	2	2:1 Ratio Population, 98.48% (n = 66) - Exp 1
24	2	2:1 Ratio Population, 98.48% (n = 66) - Exp 1
24	2	2:1 Ratio Population, 98.48% (n = 66) - Exp 1
24	2	2:1 Ratio Population, 98.48% (n = 66) - Exp 1
12.3333	1	2:1 Ratio Population, 98.48% (n = 66) - Exp 1
24	2	2:1 Ratio Population, 98.48% (n = 66) - Exp 1
24	2	2:1 Ratio Population, 98.48% (n = 66) - Exp 1
24	2	2:1 Ratio Population, 98.48% (n = 66) - Exp 1
24	2	2:1 Ratio Population, 98.48% (n = 66) - Exp 1
24	2	2:1 Ratio Population, 98.48% (n = 66) - Exp 1
24	2	2:1 Ratio Population, 98.48% (n = 66) - Exp 1
24	2	2:1 Ratio Population, 98.48% (n = 66) - Exp 1
24	2	2:1 Ratio Population, 98.48% (n = 66) - Exp 1
24	2	2:1 Ratio Population, 98.48% (n = 66) - Exp 1
24	2	2:1 Ratio Population, 98.48% (n = 66) - Exp 1
24	2	2:1 Ratio Population, 98.48% (n = 66) - Exp 1
24	2	2:1 Ratio Population, 98.48% (n = 66) - Exp 1
24	2	2:1 Ratio Population, 98.48% (n = 66) - Exp 1
24	2	2:1 Ratio Population, 98.48% (n = 66) - Exp 1
24	2	2:1 Ratio Population, 98.48% (n = 66) - Exp 1
24	2	2:1 Ratio Population, 98.48% (n = 66) - Exp 1
24	2	2:1 Ratio Population, 98.48% (n = 66) - Exp 1
24	2	2:1 Ratio Population, 98.48% (n = 66) - Exp 1
24	2	2:1 Ratio Population, 98.48% (n = 66) - Exp 1
24	2	2:1 Ratio Population, 98.48% (n = 66) - Exp 1
24	2	2:1 Ratio Population, 98.48% (n = 66) - Exp 1
24	2	2:1 Ratio Population, 98.48% (n = 66) - Exp 1
24	2	2:1 Ratio Population, 98.48% (n = 66) - Exp 1
24	2	2:1 Ratio Population, 98.48% (n = 66) - Exp 1
24	2	2:1 Ratio Population, 98.48% (n = 66) - Exp 1
24	2	2:1 Ratio Population, 98.48% (n = 66) - Exp 1
24	2	2:1 Ratio Population, 98.48% (n = 66) - Exp 1
24	2	3:1 Ratio Population, 100.00%(n = 7) - Exp 2
24	2	3:1 Ratio Population, 100.00%(n = 7) - Exp 2
24	2	3:1 Ratio Population, 100.00%(n = 7) - Exp 2
24	2	3:1 Ratio Population, 100.00%(n = 7) - Exp 2
24	2	3:1 Ratio Population, 100.00%(n = 7) - Exp 2
24	2	3:1 Ratio Population, 100.00%(n = 7) - Exp 2
24	2	3:1 Ratio Population, 100.00%(n = 7) - Exp 2

## Sheet: Cell Line 1 - HN137M (Exp 2)
Cell Line 1 - HN137M (Exp 2)
Combined Data				Immune Cell Only Population:						Tumor Cell Only Population						1:1 Ratio Population						2:1 Ratio Population						3:1 Ratio Population
Cell Death Times	Status	Group		Cell Death Times	Status	Group	Survivability	Timepoints		Cell Death Times	Status	Group	Survivability	Timepoints		Cell Death Times	Status	Group	Survivability	Timepoints		Cell Death Times	Status	Group	Survivability	Timepoints		Cell Death Times	Status	Group	Survivability	Timepoints
24	2	Single Immune Cell Population, 83.33% (n = 6) - Exp 2		24	2	Single Immune Cell Population, 83.33% (n = 6) - Exp 2				24	2	Single Tumor Cell Population, 100.00% (n = 13) - Exp 2				24	2	1:1 Ratio Population, 96.14% (n = 233) - Exp 2				24	2	2:1 Ratio Population, 93.53% (n = 139) - Exp 2				24	2	3:1 Ratio Population, 100.00%(n = 45) - Exp 2
9	1	Single Immune Cell Population, 83.33% (n = 6) - Exp 2		9	1	Single Immune Cell Population, 83.33% (n = 6) - Exp 2				24	2	Single Tumor Cell Population, 100.00% (n = 13) - Exp 2				24	2	1:1 Ratio Population, 96.14% (n = 233) - Exp 2				24	2	2:1 Ratio Population, 93.53% (n = 139) - Exp 2				24	2	3:1 Ratio Population, 100.00%(n = 45) - Exp 2
24	2	Single Immune Cell Population, 83.33% (n = 6) - Exp 2		24	2	Single Immune Cell Population, 83.33% (n = 6) - Exp 2				24	2	Single Tumor Cell Population, 100.00% (n = 13) - Exp 2				24	2	1:1 Ratio Population, 96.14% (n = 233) - Exp 2				24	2	2:1 Ratio Population, 93.53% (n = 139) - Exp 2				24	2	3:1 Ratio Population, 100.00%(n = 45) - Exp 2
24	2	Single Immune Cell Population, 83.33% (n = 6) - Exp 2		24	2	Single Immune Cell Population, 83.33% (n = 6) - Exp 2				24	2	Single Tumor Cell Population, 100.00% (n = 13) - Exp 2				24	2	1:1 Ratio Population, 96.14% (n = 233) - Exp 2				24	2	2:1 Ratio Population, 93.53% (n = 139) - Exp 2				24	2	3:1 Ratio Population, 100.00%(n = 45) - Exp 2
24	2	Single Immune Cell Population, 83.33% (n = 6) - Exp 2		24	2	Single Immune Cell Population, 83.33% (n = 6) - Exp 2				24	2	Single Tumor Cell Population, 100.00% (n = 13) - Exp 2				24	2	1:1 Ratio Population, 96.14% (n = 233) - Exp 2				24	2	2:1 Ratio Population, 93.53% (n = 139) - Exp 2				24	2	3:1 Ratio Population, 100.00%(n = 45) - Exp 2
24	2	Single Immune Cell Population, 83.33% (n = 6) - Exp 2		24	2	Single Immune Cell Population, 83.33% (n = 6) - Exp 2				24	2	Single Tumor Cell Population, 100.00% (n = 13) - Exp 2				24	2	1:1 Ratio Population, 96.14% (n = 233) - Exp 2				24	2	2:1 Ratio Population, 93.53% (n = 139) - Exp 2				24	2	3:1 Ratio Population, 100.00%(n = 45) - Exp 2
24	2	Single Tumor Cell Population, 100.00% (n = 13) - Exp 2								24	2	Single Tumor Cell Population, 100.00% (n = 13) - Exp 2				24	2	1:1 Ratio Population, 96.14% (n = 233) - Exp 2				24	2	2:1 Ratio Population, 93.53% (n = 139) - Exp 2				24	2	3:1 Ratio Population, 100.00%(n = 45) - Exp 2
24	2	Single Tumor Cell Population, 100.00% (n = 13) - Exp 2								24	2	Single Tumor Cell Population, 100.00% (n = 13) - Exp 2				24	2	1:1 Ratio Population, 96.14% (n = 233) - Exp 2				24	2	2:1 Ratio Population, 93.53% (n = 139) - Exp 2				24	2	3:1 Ratio Population, 100.00%(n = 45) - Exp 2
24	2	Single Tumor Cell Population, 100.00% (n = 13) - Exp 2								24	2	Single Tumor Cell Population, 100.00% (n = 13) - Exp 2				24	2	1:1 Ratio Population, 96.14% (n = 233) - Exp 2				24	2	2:1 Ratio Population, 93.53% (n = 139) - Exp 2				24	2	3:1 Ratio Population, 100.00%(n = 45) - Exp 2
24	2	Single Tumor Cell Population, 100.00% (n = 13) - Exp 2								24	2	Single Tumor Cell Population, 100.00% (n = 13) - Exp 2				24	2	1:1 Ratio Population, 96.14% (n = 233) - Exp 2				24	2	2:1 Ratio Population, 93.53% (n = 139) - Exp 2				24	2	3:1 Ratio Population, 100.00%(n = 45) - Exp 2
24	2	Single Tumor Cell Population, 100.00% (n = 13) - Exp 2								24	2	Single Tumor Cell Population, 100.00% (n = 13) - Exp 2				24	2	1:1 Ratio Population, 96.14% (n = 233) - Exp 2				24	2	2:1 Ratio Population, 93.53% (n = 139) - Exp 2				24	2	3:1 Ratio Population, 100.00%(n = 45) - Exp 2
24	2	Single Tumor Cell Population, 100.00% (n = 13) - Exp 2								24	2	Single Tumor Cell Population, 100.00% (n = 13) - Exp 2				24	2	1:1 Ratio Population, 96.14% (n = 233) - Exp 2				24	2	2:1 Ratio Population, 93.53% (n = 139) - Exp 2				24	2	3:1 Ratio Population, 100.00%(n = 45) - Exp 2
24	2	Single Tumor Cell Population, 100.00% (n = 13) - Exp 2								24	2	Single Tumor Cell Population, 100.00% (n = 13) - Exp 2				24	2	1:1 Ratio Population, 96.14% (n = 233) - Exp 2				24	2	2:1 Ratio Population, 93.53% (n = 139) - Exp 2				24	2	3:1 Ratio Population, 100.00%(n = 45) - Exp 2
24	2	Single Tumor Cell Population, 100.00% (n = 13) - Exp 2														14.3333	1	1:1 Ratio Population, 96.14% (n = 233) - Exp 2				24	2	2:1 Ratio Population, 93.53% (n = 139) - Exp 2				24	2	3:1 Ratio Population, 100.00%(n = 45) - Exp 2
24	2	Single Tumor Cell Population, 100.00% (n = 13) - Exp 2														6.66667	1	1:1 Ratio Population, 96.14% (n = 233) - Exp 2				24	2	2:1 Ratio Population, 93.53% (n = 139) - Exp 2				24	2	3:1 Ratio Population, 100.00%(n = 45) - Exp 2
24	2	Single Tumor Cell Population, 100.00% (n = 13) - Exp 2														24	2	1:1 Ratio Population, 96.14% (n = 233) - Exp 2				24	2	2:1 Ratio Population, 93.53% (n = 139) - Exp 2				24	2	3:1 Ratio Population, 100.00%(n = 45) - Exp 2
24	2	Single Tumor Cell Population, 100.00% (n = 13) - Exp 2														24	2	1:1 Ratio Population, 96.14% (n = 233) - Exp 2				24	2	2:1 Ratio Population, 93.53% (n = 139) - Exp 2				24	2	3:1 Ratio Population, 100.00%(n = 45) - Exp 2
24	2	Single Tumor Cell Population, 100.00% (n = 13) - Exp 2														24	2	1:1 Ratio Population, 96.14% (n = 233) - Exp 2				24	2	2:1 Ratio Population, 93.53% (n = 139) - Exp 2				24	2	3:1 Ratio Population, 100.00%(n = 45) - Exp 2
24	2	Single Tumor Cell Population, 100.00% (n = 13) - Exp 2														24	2	1:1 Ratio Population, 96.14% (n = 233) - Exp 2				24	2	2:1 Ratio Population, 93.53% (n = 139) - Exp 2				24	2	3:1 Ratio Population, 100.00%(n = 45) - Exp 2
24	2	1:1 Ratio Population, 96.14% (n = 233) - Exp 2														24	2	1:1 Ratio Population, 96.14% (n = 233) - Exp 2				7	1	2:1 Ratio Population, 93.53% (n = 139) - Exp 2				24	2	3:1 Ratio Population, 100.00%(n = 45) - Exp 2
24	2	1:1 Ratio Population, 96.14% (n = 233) - Exp 2														24	2	1:1 Ratio Population, 96.14% (n = 233) - Exp 2				24	2	2:1 Ratio Population, 93.53% (n = 139) - Exp 2				24	2	3:1 Ratio Population, 100.00%(n = 45) - Exp 2
24	2	1:1 Ratio Population, 96.14% (n = 233) - Exp 2														24	2	1:1 Ratio Population, 96.14% (n = 233) - Exp 2				24	2	2:1 Ratio Population, 93.53% (n = 139) - Exp 2				24	2	3:1 Ratio Population, 100.00%(n = 45) - Exp 2
24	2	1:1 Ratio Population, 96.14% (n = 233) - Exp 2														24	2	1:1 Ratio Population, 96.14% (n = 233) - Exp 2				24	2	2:1 Ratio Population, 93.53% (n = 139) - Exp 2				24	2	3:1 Ratio Population, 100.00%(n = 45) - Exp 2
24	2	1:1 Ratio Population, 96.14% (n = 233) - Exp 2														24	2	1:1 Ratio Population, 96.14% (n = 233) - Exp 2				24	2	2:1 Ratio Population, 93.53% (n = 139) - Exp 2				24	2	3:1 Ratio Population, 100.00%(n = 45) - Exp 2
24	2	1:1 Ratio Population, 96.14% (n = 233) - Exp 2														24	2	1:1 Ratio Population, 96.14% (n = 233) - Exp 2				24	2	2:1 Ratio Population, 93.53% (n = 139) - Exp 2				24	2	3:1 Ratio Population, 100.00%(n = 45) - Exp 2
24	2	1:1 Ratio Population, 96.14% (n = 233) - Exp 2														24	2	1:1 Ratio Population, 96.14% (n = 233) - Exp 2				24	2	2:1 Ratio Population, 93.53% (n = 139) - Exp 2				24	2	3:1 Ratio Population, 100.00%(n = 45) - Exp 2
24	2	1:1 Ratio Population, 96.14% (n = 233) - Exp 2														24	2	1:1 Ratio Population, 96.14% (n = 233) - Exp 2				24	2	2:1 Ratio Population, 93.53% (n = 139) - Exp 2				24	2	3:1 Ratio Population, 100.00%(n = 45) - Exp 2
24	2	1:1 Ratio Population, 96.14% (n = 233) - Exp 2														24	2	1:1 Ratio Population, 96.14% (n = 233) - Exp 2				24	2	2:1 Ratio Population, 93.53% (n = 139) - Exp 2				24	2	3:1 Ratio Population, 100.00%(n = 45) - Exp 2
24	2	1:1 Ratio Population, 96.14% (n = 233) - Exp 2														24	2	1:1 Ratio Population, 96.14% (n = 233) - Exp 2				24	2	2:1 Ratio Population, 93.53% (n = 139) - Exp 2				24	2	3:1 Ratio Population, 100.00%(n = 45) - Exp 2
24	2	1:1 Ratio Population, 96.14% (n = 233) - Exp 2														24	2	1:1 Ratio Population, 96.14% (n = 233) - Exp 2				24	2	2:1 Ratio Population, 93.53% (n = 139) - Exp 2				24	2	3:1 Ratio Population, 100.00%(n = 45) - Exp 2
24	2	1:1 Ratio Population, 96.14% (n = 233) - Exp 2														24	2	1:1 Ratio Population, 96.14% (n = 233) - Exp 2				24	2	2:1 Ratio Population, 93.53% (n = 139) - Exp 2				24	2	3:1 Ratio Population, 100.00%(n = 45) - Exp 2
24	2	1:1 Ratio Population, 96.14% (n = 233) - Exp 2														24	2	1:1 Ratio Population, 96.14% (n = 233) - Exp 2				24	2	2:1 Ratio Population, 93.53% (n = 139) - Exp 2				24	2	3:1 Ratio Population, 100.00%(n = 45) - Exp 2
14.3333	1	1:1 Ratio Population, 96.14% (n = 233) - Exp 2														24	2	1:1 Ratio Population, 96.14% (n = 233) - Exp 2				24	2	2:1 Ratio Population, 93.53% (n = 139) - Exp 2				24	2	3:1 Ratio Population, 100.00%(n = 45) - Exp 2
6.66667	1	1:1 Ratio Population, 96.14% (n = 233) - Exp 2														24	2	1:1 Ratio Population, 96.14% (n = 233) - Exp 2				24	2	2:1 Ratio Population, 93.53% (n = 139) - Exp 2				24	2	3:1 Ratio Population, 100.00%(n = 45) - Exp 2
24	2	1:1 Ratio Population, 96.14% (n = 233) - Exp 2														24	2	1:1 Ratio Population, 96.14% (n = 233) - Exp 2				24	2	2:1 Ratio Population, 93.53% (n = 139) - Exp 2				24	2	3:1 Ratio Population, 100.00%(n = 45) - Exp 2
24	2	1:1 Ratio Population, 96.14% (n = 233) - Exp 2														24	2	1:1 Ratio Population, 96.14% (n = 233) - Exp 2				24	2	2:1 Ratio Population, 93.53% (n = 139) - Exp 2				24	2	3:1 Ratio Population, 100.00%(n = 45) - Exp 2
24	2	1:1 Ratio Population, 96.14% (n = 233) - Exp 2														24	2	1:1 Ratio Population, 96.14% (n = 233) - Exp 2				24	2	2:1 Ratio Population, 93.53% (n = 139) - Exp 2				24	2	3:1 Ratio Population, 100.00%(n = 45) - Exp 2
24	2	1:1 Ratio Population, 96.14% (n = 233) - Exp 2														24	2	1:1 Ratio Population, 96.14% (n = 233) - Exp 2				24	2	2:1 Ratio Population, 93.53% (n = 139) - Exp 2				24	2	3:1 Ratio Population, 100.00%(n = 45) - Exp 2
24	2	1:1 Ratio Population, 96.14% (n = 233) - Exp 2														24	2	1:1 Ratio Population, 96.14% (n = 233) - Exp 2				24	2	2:1 Ratio Population, 93.53% (n = 139) - Exp 2				24	2	3:1 Ratio Population, 100.00%(n = 45) - Exp 2
24	2	1:1 Ratio Population, 96.14% (n = 233) - Exp 2														1.66667	1	1:1 Ratio Population, 96.14% (n = 233) - Exp 2				24	2	2:1 Ratio Population, 93.53% (n = 139) - Exp 2				24	2	3:1 Ratio Population, 100.00%(n = 45) - Exp 2
24	2	1:1 Ratio Population, 96.14% (n = 233) - Exp 2														24	2	1:1 Ratio Population, 96.14% (n = 233) - Exp 2				24	2	2:1 Ratio Population, 93.53% (n = 139) - Exp 2				24	2	3:1 Ratio Population, 100.00%(n = 45) - Exp 2
24	2	1:1 Ratio Population, 96.14% (n = 233) - Exp 2														24	2	1:1 Ratio Population, 96.14% (n = 233) - Exp 2				18.3333	1	2:1 Ratio Population, 93.53% (n = 139) - Exp 2				24	2	3:1 Ratio Population, 100.00%(n = 45) - Exp 2
24	2	1:1 Ratio Population, 96.14% (n = 233) - Exp 2														24	2	1:1 Ratio Population, 96.14% (n = 233) - Exp 2				24	2	2:1 Ratio Population, 93.53% (n = 139) - Exp 2				24	2	3:1 Ratio Population, 100.00%(n = 45) - Exp 2
24	2	1:1 Ratio Population, 96.14% (n = 233) - Exp 2														24	2	1:1 Ratio Population, 96.14% (n = 233) - Exp 2				24	2	2:1 Ratio Population, 93.53% (n = 139) - Exp 2				24	2	3:1 Ratio Population, 100.00%(n = 45) - Exp 2
24	2	1:1 Ratio Population, 96.14% (n = 233) - Exp 2														24	2	1:1 Ratio Population, 96.14% (n = 233) - Exp 2				24	2	2:1 Ratio Population, 93.53% (n = 139) - Exp 2				24	2	3:1 Ratio Population, 100.00%(n = 45) - Exp 2
24	2	1:1 Ratio Population, 96.14% (n = 233) - Exp 2														24	2	1:1 Ratio Population, 96.14% (n = 233) - Exp 2				24	2	2:1 Ratio Population, 93.53% (n = 139) - Exp 2
24	2	1:1 Ratio Population, 96.14% (n = 233) - Exp 2														24	2	1:1 Ratio Population, 96.14% (n = 233) - Exp 2				24	2	2:1 Ratio Population, 93.53% (n = 139) - Exp 2
24	2	1:1 Ratio Population, 96.14% (n = 233) - Exp 2														24	2	1:1 Ratio Population, 96.14% (n = 233) - Exp 2				24	2	2:1 Ratio Population, 93.53% (n = 139) - Exp 2
24	2	1:1 Ratio Population, 96.14% (n = 233) - Exp 2														24	2	1:1 Ratio Population, 96.14% (n = 233) - Exp 2				24	2	2:1 Ratio Population, 93.53% (n = 139) - Exp 2
24	2	1:1 Ratio Population, 96.14% (n = 233) - Exp 2														1.66667	1	1:1 Ratio Population, 96.14% (n = 233) - Exp 2				24	2	2:1 Ratio Population, 93.53% (n = 139) - Exp 2
24	2	1:1 Ratio Population, 96.14% (n = 233) - Exp 2														24	2	1:1 Ratio Population, 96.14% (n = 233) - Exp 2				24	2	2:1 Ratio Population, 93.53% (n = 139) - Exp 2
24	2	1:1 Ratio Population, 96.14% (n = 233) - Exp 2														24	2	1:1 Ratio Population, 96.14% (n = 233) - Exp 2				24	2	2:1 Ratio Population, 93.53% (n = 139) - Exp 2
24	2	1:1 Ratio Population, 96.14% (n = 233) - Exp 2														24	2	1:1 Ratio Population, 96.14% (n = 233) - Exp 2				24	2	2:1 Ratio Population, 93.53% (n = 139) - Exp 2
24	2	1:1 Ratio Population, 96.14% (n = 233) - Exp 2														24	2	1:1 Ratio Population, 96.14% (n = 233) - Exp 2				24	2	2:1 Ratio Population, 93.53% (n = 139) - Exp 2
24	2	1:1 Ratio Population, 96.14% (n = 233) - Exp 2														24	2	1:1 Ratio Population, 96.14% (n = 233) - Exp 2				24	2	2:1 Ratio Population, 93.53% (n = 139) - Exp 2
24	2	1:1 Ratio Population, 96.14% (n = 233) - Exp 2														24	2	1:1 Ratio Population, 96.14% (n = 233) - Exp 2				24	2	2:1 Ratio Population, 93.53% (n = 139) - Exp 2
24	2	1:1 Ratio Population, 96.14% (n = 233) - Exp 2														24	2	1:1 Ratio Population, 96.14% (n = 233) - Exp 2				24	2	2:1 Ratio Population, 93.53% (n = 139) - Exp 2
24	2	1:1 Ratio Population, 96.14% (n = 233) - Exp 2														24	2	1:1 Ratio Population, 96.14% (n = 233) - Exp 2				24	2	2:1 Ratio Population, 93.53% (n = 139) - Exp 2
1.66667	1	1:1 Ratio Population, 96.14% (n = 233) - Exp 2														24	2	1:1 Ratio Population, 96.14% (n = 233) - Exp 2				24	2	2:1 Ratio Population, 93.53% (n = 139) - Exp 2
24	2	1:1 Ratio Population, 96.14% (n = 233) - Exp 2														24	2	1:1 Ratio Population, 96.14% (n = 233) - Exp 2				24	2	2:1 Ratio Population, 93.53% (n = 139) - Exp 2
24	2	1:1 Ratio Population, 96.14% (n = 233) - Exp 2														24	2	1:1 Ratio Population, 96.14% (n = 233) - Exp 2				24	2	2:1 Ratio Population, 93.53% (n = 139) - Exp 2
24	2	1:1 Ratio Population, 96.14% (n = 233) - Exp 2														24	2	1:1 Ratio Population, 96.14% (n = 233) - Exp 2				24	2	2:1 Ratio Population, 93.53% (n = 139) - Exp 2
24	2	1:1 Ratio Population, 96.14% (n = 233) - Exp 2														24	2	1:1 Ratio Population, 96.14% (n = 233) - Exp 2				24	2	2:1 Ratio Population, 93.53% (n = 139) - Exp 2
24	2	1:1 Ratio Population, 96.14% (n = 233) - Exp 2														1	1	1:1 Ratio Population, 96.14% (n = 233) - Exp 2				24	2	2:1 Ratio Population, 93.53% (n = 139) - Exp 2
24	2	1:1 Ratio Population, 96.14% (n = 233) - Exp 2														24	2	1:1 Ratio Population, 96.14% (n = 233) - Exp 2				24	2	2:1 Ratio Population, 93.53% (n = 139) - Exp 2
24	2	1:1 Ratio Population, 96.14% (n = 233) - Exp 2														24	2	1:1 Ratio Population, 96.14% (n = 233) - Exp 2				24	2	2:1 Ratio Population, 93.53% (n = 139) - Exp 2
24	2	1:1 Ratio Population, 96.14% (n = 233) - Exp 2														24	2	1:1 Ratio Population, 96.14% (n = 233) - Exp 2				24	2	2:1 Ratio Population, 93.53% (n = 139) - Exp 2
24	2	1:1 Ratio Population, 96.14% (n = 233) - Exp 2														24	2	1:1 Ratio Population, 96.14% (n = 233) - Exp 2				24	2	2:1 Ratio Population, 93.53% (n = 139) - Exp 2
1.66667	1	1:1 Ratio Population, 96.14% (n = 233) - Exp 2														24	2	1:1 Ratio Population, 96.14% (n = 233) - Exp 2				24	2	2:1 Ratio Population, 93.53% (n = 139) - Exp 2
24	2	1:1 Ratio Population, 96.14% (n = 233) - Exp 2														24	2	1:1 Ratio Population, 96.14% (n = 233) - Exp 2				24	2	2:1 Ratio Population, 93.53% (n = 139) - Exp 2
24	2	1:1 Ratio Population, 96.14% (n = 233) - Exp 2														24	2	1:1 Ratio Population, 96.14% (n = 233) - Exp 2				24	2	2:1 Ratio Population, 93.53% (n = 139) - Exp 2
24	2	1:1 Ratio Population, 96.14% (n = 233) - Exp 2														24	2	1:1 Ratio Population, 96.14% (n = 233) - Exp 2				24	2	2:1 Ratio Population, 93.53% (n = 139) - Exp 2
24	2	1:1 Ratio Population, 96.14% (n = 233) - Exp 2														24	2	1:1 Ratio Population, 96.14% (n = 233) - Exp 2				24	2	2:1 Ratio Population, 93.53% (n = 139) - Exp 2
24	2	1:1 Ratio Population, 96.14% (n = 233) - Exp 2														24	2	1:1 Ratio Population, 96.14% (n = 233) - Exp 2				24	2	2:1 Ratio Population, 93.53% (n = 139) - Exp 2
24	2	1:1 Ratio Population, 96.14% (n = 233) - Exp 2														24	2	1:1 Ratio Population, 96.14% (n = 233) - Exp 2				24	2	2:1 Ratio Population, 93.53% (n = 139) - Exp 2
24	2	1:1 Ratio Population, 96.14% (n = 233) - Exp 2														24	2	1:1 Ratio Population, 96.14% (n = 233) - Exp 2				15.3333	1	2:1 Ratio Population, 93.53% (n = 139) - Exp 2
24	2	1:1 Ratio Population, 96.14% (n = 233) - Exp 2														24	2	1:1 Ratio Population, 96.14% (n = 233) - Exp 2				24	2	2:1 Ratio Population, 93.53% (n = 139) - Exp 2
24	2	1:1 Ratio Population, 96.14% (n = 233) - Exp 2														24	2	1:1 Ratio Population, 96.14% (n = 233) - Exp 2				24	2	2:1 Ratio Population, 93.53% (n = 139) - Exp 2
24	2	1:1 Ratio Population, 96.14% (n = 233) - Exp 2														15.3333	1	1:1 Ratio Population, 96.14% (n = 233) - Exp 2				24	2	2:1 Ratio Population, 93.53% (n = 139) - Exp 2
24	2	1:1 Ratio Population, 96.14% (n = 233) - Exp 2														24	2	1:1 Ratio Population, 96.14% (n = 233) - Exp 2				24	2	2:1 Ratio Population, 93.53% (n = 139) - Exp 2
24	2	1:1 Ratio Population, 96.14% (n = 233) - Exp 2														24	2	1:1 Ratio Population, 96.14% (n = 233) - Exp 2				24	2	2:1 Ratio Population, 93.53% (n = 139) - Exp 2
24	2	1:1 Ratio Population, 96.14% (n = 233) - Exp 2														24	2	1:1 Ratio Population, 96.14% (n = 233) - Exp 2				24	2	2:1 Ratio Population, 93.53% (n = 139) - Exp 2
1	1	1:1 Ratio Population, 96.14% (n = 233) - Exp 2														24	2	1:1 Ratio Population, 96.14% (n = 233) - Exp 2				24	2	2:1 Ratio Population, 93.53% (n = 139) - Exp 2
24	2	1:1 Ratio Population, 96.14% (n = 233) - Exp 2														24	2	1:1 Ratio Population, 96.14% (n = 233) - Exp 2				24	2	2:1 Ratio Population, 93.53% (n = 139) - Exp 2
24	2	1:1 Ratio Population, 96.14% (n = 233) - Exp 2														24	2	1:1 Ratio Population, 96.14% (n = 233) - Exp 2				24	2	2:1 Ratio Population, 93.53% (n = 139) - Exp 2
24	2	1:1 Ratio Population, 96.14% (n = 233) - Exp 2														24	2	1:1 Ratio Population, 96.14% (n = 233) - Exp 2				24	2	2:1 Ratio Population, 93.53% (n = 139) - Exp 2
24	2	1:1 Ratio Population, 96.14% (n = 233) - Exp 2														24	2	1:1 Ratio Population, 96.14% (n = 233) - Exp 2				24	2	2:1 Ratio Population, 93.53% (n = 139) - Exp 2
24	2	1:1 Ratio Population, 96.14% (n = 233) - Exp 2														24	2	1:1 Ratio Population, 96.14% (n = 233) - Exp 2				24	2	2:1 Ratio Population, 93.53% (n = 139) - Exp 2
24	2	1:1 Ratio Population, 96.14% (n = 233) - Exp 2														24	2	1:1 Ratio Population, 96.14% (n = 233) - Exp 2				24	2	2:1 Ratio Population, 93.53% (n = 139) - Exp 2
24	2	1:1 Ratio Population, 96.14% (n = 233) - Exp 2														24	2	1:1 Ratio Population, 96.14% (n = 233) - Exp 2				24	2	2:1 Ratio Population, 93.53% (n = 139) - Exp 2
24	2	1:1 Ratio Population, 96.14% (n = 233) - Exp 2														24	2	1:1 Ratio Population, 96.14% (n = 233) - Exp 2				24	2	2:1 Ratio Population, 93.53% (n = 139) - Exp 2
24	2	1:1 Ratio Population, 96.14% (n = 233) - Exp 2														24	2	1:1 Ratio Population, 96.14% (n = 233) - Exp 2				24	2	2:1 Ratio Population, 93.53% (n = 139) - Exp 2
24	2	1:1 Ratio Population, 96.14% (n = 233) - Exp 2														24	2	1:1 Ratio Population, 96.14% (n = 233) - Exp 2				3.33333	1	2:1 Ratio Population, 93.53% (n = 139) - Exp 2
24	2	1:1 Ratio Population, 96.14% (n = 233) - Exp 2														24	2	1:1 Ratio Population, 96.14% (n = 233) - Exp 2				24	2	2:1 Ratio Population, 93.53% (n = 139) - Exp 2
24	2	1:1 Ratio Population, 96.14% (n = 233) - Exp 2														24	2	1:1 Ratio Population, 96.14% (n = 233) - Exp 2				24	2	2:1 Ratio Population, 93.53% (n = 139) - Exp 2
24	2	1:1 Ratio Population, 96.14% (n = 233) - Exp 2														24	2	1:1 Ratio Population, 96.14% (n = 233) - Exp 2				24	2	2:1 Ratio Population, 93.53% (n = 139) - Exp 2
24	2	1:1 Ratio Population, 96.14% (n = 233) - Exp 2														24	2	1:1 Ratio Population, 96.14% (n = 233) - Exp 2				24	2	2:1 Ratio Population, 93.53% (n = 139) - Exp 2
15.3333	1	1:1 Ratio Population, 96.14% (n = 233) - Exp 2														24	2	1:1 Ratio Population, 96.14% (n = 233) - Exp 2				24	2	2:1 Ratio Population, 93.53% (n = 139) - Exp 2
24	2	1:1 Ratio Population, 96.14% (n = 233) - Exp 2														24	2	1:1 Ratio Population, 96.14% (n = 233) - Exp 2				24	2	2:1 Ratio Population, 93.53% (n = 139) - Exp 2
24	2	1:1 Ratio Population, 96.14% (n = 233) - Exp 2														24	2	1:1 Ratio Population, 96.14% (n = 233) - Exp 2				24	2	2:1 Ratio Population, 93.53% (n = 139) - Exp 2
24	2	1:1 Ratio Population, 96.14% (n = 233) - Exp 2														24	2	1:1 Ratio Population, 96.14% (n = 233) - Exp 2				24	2	2:1 Ratio Population, 93.53% (n = 139) - Exp 2
24	2	1:1 Ratio Population, 96.14% (n = 233) - Exp 2														24	2	1:1 Ratio Population, 96.14% (n = 233) - Exp 2				24	2	2:1 Ratio Population, 93.53% (n = 139) - Exp 2
24	2	1:1 Ratio Population, 96.14% (n = 233) - Exp 2														24	2	1:1 Ratio Population, 96.14% (n = 233) - Exp 2				24	2	2:1 Ratio Population, 93.53% (n = 139) - Exp 2
24	2	1:1 Ratio Population, 96.14% (n = 233) - Exp 2														24	2	1:1 Ratio Population, 96.14% (n = 233) - Exp 2				0.666667	1	2:1 Ratio Population, 93.53% (n = 139) - Exp 2
24	2	1:1 Ratio Population, 96.14% (n = 233) - Exp 2														24	2	1:1 Ratio Population, 96.14% (n = 233) - Exp 2				24	2	2:1 Ratio Population, 93.53% (n = 139) - Exp 2
24	2	1:1 Ratio Population, 96.14% (n = 233) - Exp 2														24	2	1:1 Ratio Population, 96.14% (n = 233) - Exp 2				24	2	2:1 Ratio Population, 93.53% (n = 139) - Exp 2
24	2	1:1 Ratio Population, 96.14% (n = 233) - Exp 2														24	2	1:1 Ratio Population, 96.14% (n = 233) - Exp 2				24	2	2:1 Ratio Population, 93.53% (n = 139) - Exp 2
24	2	1:1 Ratio Population, 96.14% (n = 233) - Exp 2														24	2	1:1 Ratio Population, 96.14% (n = 233) - Exp 2				24	2	2:1 Ratio Population, 93.53% (n = 139) - Exp 2
24	2	1:1 Ratio Population, 96.14% (n = 233) - Exp 2														24	2	1:1 Ratio Population, 96.14% (n = 233) - Exp 2				24	2	2:1 Ratio Population, 93.53% (n = 139) - Exp 2
24	2	1:1 Ratio Population, 96.14% (n = 233) - Exp 2														24	2	1:1 Ratio Population, 96.14% (n = 233) - Exp 2				24	2	2:1 Ratio Population, 93.53% (n = 139) - Exp 2
24	2	1:1 Ratio Population, 96.14% (n = 233) - Exp 2														24	2	1:1 Ratio Population, 96.14% (n = 233) - Exp 2				24	2	2:1 Ratio Population, 93.53% (n = 139) - Exp 2
24	2	1:1 Ratio Population, 96.14% (n = 233) - Exp 2														24	2	1:1 Ratio Population, 96.14% (n = 233) - Exp 2				2	1	2:1 Ratio Population, 93.53% (n = 139) - Exp 2
24	2	1:1 Ratio Population, 96.14% (n = 233) - Exp 2														24	2	1:1 Ratio Population, 96.14% (n = 233) - Exp 2				24	2	2:1 Ratio Population, 93.53% (n = 139) - Exp 2
24	2	1:1 Ratio Population, 96.14% (n = 233) - Exp 2														24	2	1:1 Ratio Population, 96.14% (n = 233) - Exp 2				24	2	2:1 Ratio Population, 93.53% (n = 139) - Exp 2
24	2	1:1 Ratio Population, 96.14% (n = 233) - Exp 2														24	2	1:1 Ratio Population, 96.14% (n = 233) - Exp 2				24	2	2:1 Ratio Population, 93.53% (n = 139) - Exp 2
24	2	1:1 Ratio Population, 96.14% (n = 233) - Exp 2														24	2	1:1 Ratio Population, 96.14% (n = 233) - Exp 2				24	2	2:1 Ratio Population, 93.53% (n = 139) - Exp 2
24	2	1:1 Ratio Population, 96.14% (n = 233) - Exp 2														24	2	1:1 Ratio Population, 96.14% (n = 233) - Exp 2				24	2	2:1 Ratio Population, 93.53% (n = 139) - Exp 2
24	2	1:1 Ratio Population, 96.14% (n = 233) - Exp 2														24	2	1:1 Ratio Population, 96.14% (n = 233) - Exp 2				24	2	2:1 Ratio Population, 93.53% (n = 139) - Exp 2
24	2	1:1 Ratio Population, 96.14% (n = 233) - Exp 2														24	2	1:1 Ratio Population, 96.14% (n = 233) - Exp 2				24	2	2:1 Ratio Population, 93.53% (n = 139) - Exp 2
24	2	1:1 Ratio Population, 96.14% (n = 233) - Exp 2														24	2	1:1 Ratio Population, 96.14% (n = 233) - Exp 2				24	2	2:1 Ratio Population, 93.53% (n = 139) - Exp 2
24	2	1:1 Ratio Population, 96.14% (n = 233) - Exp 2														24	2	1:1 Ratio Population, 96.14% (n = 233) - Exp 2				24	2	2:1 Ratio Population, 93.53% (n = 139) - Exp 2
24	2	1:1 Ratio Population, 96.14% (n = 233) - Exp 2														24	2	1:1 Ratio Population, 96.14% (n = 233) - Exp 2				4.33333	1	2:1 Ratio Population, 93.53% (n = 139) - Exp 2
24	2	1:1 Ratio Population, 96.14% (n = 233) - Exp 2														24	2	1:1 Ratio Population, 96.14% (n = 233) - Exp 2				24	2	2:1 Ratio Population, 93.53% (n = 139) - Exp 2
24	2	1:1 Ratio Population, 96.14% (n = 233) - Exp 2														24	2	1:1 Ratio Population, 96.14% (n = 233) - Exp 2				24	2	2:1 Ratio Population, 93.53% (n = 139) - Exp 2
24	2	1:1 Ratio Population, 96.14% (n = 233) - Exp 2														24	2	1:1 Ratio Population, 96.14% (n = 233) - Exp 2				24	2	2:1 Ratio Population, 93.53% (n = 139) - Exp 2
24	2	1:1 Ratio Population, 96.14% (n = 233) - Exp 2														24	2	1:1 Ratio Population, 96.14% (n = 233) - Exp 2				24	2	2:1 Ratio Population, 93.53% (n = 139) - Exp 2
24	2	1:1 Ratio Population, 96.14% (n = 233) - Exp 2														24	2	1:1 Ratio Population, 96.14% (n = 233) - Exp 2				24	2	2:1 Ratio Population, 93.53% (n = 139) - Exp 2
24	2	1:1 Ratio Population, 96.14% (n = 233) - Exp 2														24	2	1:1 Ratio Population, 96.14% (n = 233) - Exp 2				24	2	2:1 Ratio Population, 93.53% (n = 139) - Exp 2
24	2	1:1 Ratio Population, 96.14% (n = 233) - Exp 2														24	2	1:1 Ratio Population, 96.14% (n = 233) - Exp 2				24	2	2:1 Ratio Population, 93.53% (n = 139) - Exp 2
24	2	1:1 Ratio Population, 96.14% (n = 233) - Exp 2														24	2	1:1 Ratio Population, 96.14% (n = 233) - Exp 2				24	2	2:1 Ratio Population, 93.53% (n = 139) - Exp 2
24	2	1:1 Ratio Population, 96.14% (n = 233) - Exp 2														24	2	1:1 Ratio Population, 96.14% (n = 233) - Exp 2				24	2	2:1 Ratio Population, 93.53% (n = 139) - Exp 2
24	2	1:1 Ratio Population, 96.14% (n = 233) - Exp 2														24	2	1:1 Ratio Population, 96.14% (n = 233) - Exp 2				24	2	2:1 Ratio Population, 93.53% (n = 139) - Exp 2
24	2	1:1 Ratio Population, 96.14% (n = 233) - Exp 2														24	2	1:1 Ratio Population, 96.14% (n = 233) - Exp 2				24	2	2:1 Ratio Population, 93.53% (n = 139) - Exp 2
24	2	1:1 Ratio Population, 96.14% (n = 233) - Exp 2														24	2	1:1 Ratio Population, 96.14% (n = 233) - Exp 2				24	2	2:1 Ratio Population, 93.53% (n = 139) - Exp 2
24	2	1:1 Ratio Population, 96.14% (n = 233) - Exp 2														24	2	1:1 Ratio Population, 96.14% (n = 233) - Exp 2				24	2	2:1 Ratio Population, 93.53% (n = 139) - Exp 2
24	2	1:1 Ratio Population, 96.14% (n = 233) - Exp 2														24	2	1:1 Ratio Population, 96.14% (n = 233) - Exp 2				9	1	2:1 Ratio Population, 93.53% (n = 139) - Exp 2
24	2	1:1 Ratio Population, 96.14% (n = 233) - Exp 2														24	2	1:1 Ratio Population, 96.14% (n = 233) - Exp 2				24	2	2:1 Ratio Population, 93.53% (n = 139) - Exp 2
24	2	1:1 Ratio Population, 96.14% (n = 233) - Exp 2														24	2	1:1 Ratio Population, 96.14% (n = 233) - Exp 2				24	2	2:1 Ratio Population, 93.53% (n = 139) - Exp 2
24	2	1:1 Ratio Population, 96.14% (n = 233) - Exp 2														24	2	1:1 Ratio Population, 96.14% (n = 233) - Exp 2				13.3333	1	2:1 Ratio Population, 93.53% (n = 139) - Exp 2
24	2	1:1 Ratio Population, 96.14% (n = 233) - Exp 2														24	2	1:1 Ratio Population, 96.14% (n = 233) - Exp 2
24	2	1:1 Ratio Population, 96.14% (n = 233) - Exp 2														24	2	1:1 Ratio Population, 96.14% (n = 233) - Exp 2
24	2	1:1 Ratio Population, 96.14% (n = 233) - Exp 2														24	2	1:1 Ratio Population, 96.14% (n = 233) - Exp 2
24	2	1:1 Ratio Population, 96.14% (n = 233) - Exp 2														24	2	1:1 Ratio Population, 96.14% (n = 233) - Exp 2
24	2	1:1 Ratio Population, 96.14% (n = 233) - Exp 2														24	2	1:1 Ratio Population, 96.14% (n = 233) - Exp 2
24	2	1:1 Ratio Population, 96.14% (n = 233) - Exp 2														24	2	1:1 Ratio Population, 96.14% (n = 233) - Exp 2
24	2	1:1 Ratio Population, 96.14% (n = 233) - Exp 2														24	2	1:1 Ratio Population, 96.14% (n = 233) - Exp 2
24	2	1:1 Ratio Population, 96.14% (n = 233) - Exp 2														24	2	1:1 Ratio Population, 96.14% (n = 233) - Exp 2
24	2	1:1 Ratio Population, 96.14% (n = 233) - Exp 2														24	2	1:1 Ratio Population, 96.14% (n = 233) - Exp 2
24	2	1:1 Ratio Population, 96.14% (n = 233) - Exp 2														24	2	1:1 Ratio Population, 96.14% (n = 233) - Exp 2
24	2	1:1 Ratio Population, 96.14% (n = 233) - Exp 2														24	2	1:1 Ratio Population, 96.14% (n = 233) - Exp 2
24	2	1:1 Ratio Population, 96.14% (n = 233) - Exp 2														24	2	1:1 Ratio Population, 96.14% (n = 233) - Exp 2
24	2	1:1 Ratio Population, 96.14% (n = 233) - Exp 2														24	2	1:1 Ratio Population, 96.14% (n = 233) - Exp 2
24	2	1:1 Ratio Population, 96.14% (n = 233) - Exp 2														24	2	1:1 Ratio Population, 96.14% (n = 233) - Exp 2
24	2	1:1 Ratio Population, 96.14% (n = 233) - Exp 2														24	2	1:1 Ratio Population, 96.14% (n = 233) - Exp 2
24	2	1:1 Ratio Population, 96.14% (n = 233) - Exp 2														24	2	1:1 Ratio Population, 96.14% (n = 233) - Exp 2
24	2	1:1 Ratio Population, 96.14% (n = 233) - Exp 2														24	2	1:1 Ratio Population, 96.14% (n = 233) - Exp 2
24	2	1:1 Ratio Population, 96.14% (n = 233) - Exp 2														24	2	1:1 Ratio Population, 96.14% (n = 233) - Exp 2
24	2	1:1 Ratio Population, 96.14% (n = 233) - Exp 2														24	2	1:1 Ratio Population, 96.14% (n = 233) - Exp 2
24	2	1:1 Ratio Population, 96.14% (n = 233) - Exp 2														24	2	1:1 Ratio Population, 96.14% (n = 233) - Exp 2
24	2	1:1 Ratio Population, 96.14% (n = 233) - Exp 2														24	2	1:1 Ratio Population, 96.14% (n = 233) - Exp 2
24	2	1:1 Ratio Population, 96.14% (n = 233) - Exp 2														24	2	1:1 Ratio Population, 96.14% (n = 233) - Exp 2
24	2	1:1 Ratio Population, 96.14% (n = 233) - Exp 2														24	2	1:1 Ratio Population, 96.14% (n = 233) - Exp 2
24	2	1:1 Ratio Population, 96.14% (n = 233) - Exp 2														24	2	1:1 Ratio Population, 96.14% (n = 233) - Exp 2
24	2	1:1 Ratio Population, 96.14% (n = 233) - Exp 2														24	2	1:1 Ratio Population, 96.14% (n = 233) - Exp 2
24	2	1:1 Ratio Population, 96.14% (n = 233) - Exp 2														24	2	1:1 Ratio Population, 96.14% (n = 233) - Exp 2
24	2	1:1 Ratio Population, 96.14% (n = 233) - Exp 2														1.66667	1	1:1 Ratio Population, 96.14% (n = 233) - Exp 2
24	2	1:1 Ratio Population, 96.14% (n = 233) - Exp 2														24	2	1:1 Ratio Population, 96.14% (n = 233) - Exp 2
24	2	1:1 Ratio Population, 96.14% (n = 233) - Exp 2														24	2	1:1 Ratio Population, 96.14% (n = 233) - Exp 2
24	2	1:1 Ratio Population, 96.14% (n = 233) - Exp 2														24	2	1:1 Ratio Population, 96.14% (n = 233) - Exp 2
24	2	1:1 Ratio Population, 96.14% (n = 233) - Exp 2														24	2	1:1 Ratio Population, 96.14% (n = 233) - Exp 2
24	2	1:1 Ratio Population, 96.14% (n = 233) - Exp 2														24	2	1:1 Ratio Population, 96.14% (n = 233) - Exp 2
24	2	1:1 Ratio Population, 96.14% (n = 233) - Exp 2														24	2	1:1 Ratio Population, 96.14% (n = 233) - Exp 2
24	2	1:1 Ratio Population, 96.14% (n = 233) - Exp 2														24	2	1:1 Ratio Population, 96.14% (n = 233) - Exp 2
24	2	1:1 Ratio Population, 96.14% (n = 233) - Exp 2														24	2	1:1 Ratio Population, 96.14% (n = 233) - Exp 2
24	2	1:1 Ratio Population, 96.14% (n = 233) - Exp 2														24	2	1:1 Ratio Population, 96.14% (n = 233) - Exp 2
24	2	1:1 Ratio Population, 96.14% (n = 233) - Exp 2														24	2	1:1 Ratio Population, 96.14% (n = 233) - Exp 2
24	2	1:1 Ratio Population, 96.14% (n = 233) - Exp 2														24	2	1:1 Ratio Population, 96.14% (n = 233) - Exp 2
24	2	1:1 Ratio Population, 96.14% (n = 233) - Exp 2														24	2	1:1 Ratio Population, 96.14% (n = 233) - Exp 2
24	2	1:1 Ratio Population, 96.14% (n = 233) - Exp 2														24	2	1:1 Ratio Population, 96.14% (n = 233) - Exp 2
24	2	1:1 Ratio Population, 96.14% (n = 233) - Exp 2														24	2	1:1 Ratio Population, 96.14% (n = 233) - Exp 2
24	2	1:1 Ratio Population, 96.14% (n = 233) - Exp 2														24	2	1:1 Ratio Population, 96.14% (n = 233) - Exp 2
24	2	1:1 Ratio Population, 96.14% (n = 233) - Exp 2														24	2	1:1 Ratio Population, 96.14% (n = 233) - Exp 2
24	2	1:1 Ratio Population, 96.14% (n = 233) - Exp 2														24	2	1:1 Ratio Population, 96.14% (n = 233) - Exp 2
24	2	1:1 Ratio Population, 96.14% (n = 233) - Exp 2														24	2	1:1 Ratio Population, 96.14% (n = 233) - Exp 2
1.66667	1	1:1 Ratio Population, 96.14% (n = 233) - Exp 2														24	2	1:1 Ratio Population, 96.14% (n = 233) - Exp 2
24	2	1:1 Ratio Population, 96.14% (n = 233) - Exp 2														19.6667	1	1:1 Ratio Population, 96.14% (n = 233) - Exp 2
24	2	1:1 Ratio Population, 96.14% (n = 233) - Exp 2														1.66667	1	1:1 Ratio Population, 96.14% (n = 233) - Exp 2
24	2	1:1 Ratio Population, 96.14% (n = 233) - Exp 2														24	2	1:1 Ratio Population, 96.14% (n = 233) - Exp 2
24	2	1:1 Ratio Population, 96.14% (n = 233) - Exp 2														24	2	1:1 Ratio Population, 96.14% (n = 233) - Exp 2
24	2	1:1 Ratio Population, 96.14% (n = 233) - Exp 2														24	2	1:1 Ratio Population, 96.14% (n = 233) - Exp 2
24	2	1:1 Ratio Population, 96.14% (n = 233) - Exp 2														24	2	1:1 Ratio Population, 96.14% (n = 233) - Exp 2
24	2	1:1 Ratio Population, 96.14% (n = 233) - Exp 2														24	2	1:1 Ratio Population, 96.14% (n = 233) - Exp 2
24	2	1:1 Ratio Population, 96.14% (n = 233) - Exp 2														24	2	1:1 Ratio Population, 96.14% (n = 233) - Exp 2
24	2	1:1 Ratio Population, 96.14% (n = 233) - Exp 2														24	2	1:1 Ratio Population, 96.14% (n = 233) - Exp 2
24	2	1:1 Ratio Population, 96.14% (n = 233) - Exp 2														24	2	1:1 Ratio Population, 96.14% (n = 233) - Exp 2
24	2	1:1 Ratio Population, 96.14% (n = 233) - Exp 2														24	2	1:1 Ratio Population, 96.14% (n = 233) - Exp 2
24	2	1:1 Ratio Population, 96.14% (n = 233) - Exp 2														24	2	1:1 Ratio Population, 96.14% (n = 233) - Exp 2
24	2	1:1 Ratio Population, 96.14% (n = 233) - Exp 2														24	2	1:1 Ratio Population, 96.14% (n = 233) - Exp 2
24	2	1:1 Ratio Population, 96.14% (n = 233) - Exp 2														24	2	1:1 Ratio Population, 96.14% (n = 233) - Exp 2
24	2	1:1 Ratio Population, 96.14% (n = 233) - Exp 2														24	2	1:1 Ratio Population, 96.14% (n = 233) - Exp 2
24	2	1:1 Ratio Population, 96.14% (n = 233) - Exp 2														24	2	1:1 Ratio Population, 96.14% (n = 233) - Exp 2
24	2	1:1 Ratio Population, 96.14% (n = 233) - Exp 2														24	2	1:1 Ratio Population, 96.14% (n = 233) - Exp 2
24	2	1:1 Ratio Population, 96.14% (n = 233) - Exp 2														24	2	1:1 Ratio Population, 96.14% (n = 233) - Exp 2
24	2	1:1 Ratio Population, 96.14% (n = 233) - Exp 2														24	2	1:1 Ratio Population, 96.14% (n = 233) - Exp 2
19.6667	1	1:1 Ratio Population, 96.14% (n = 233) - Exp 2														24	2	1:1 Ratio Population, 96.14% (n = 233) - Exp 2
1.66667	1	1:1 Ratio Population, 96.14% (n = 233) - Exp 2														24	2	1:1 Ratio Population, 96.14% (n = 233) - Exp 2
24	2	1:1 Ratio Population, 96.14% (n = 233) - Exp 2														24	2	1:1 Ratio Population, 96.14% (n = 233) - Exp 2
24	2	1:1 Ratio Population, 96.14% (n = 233) - Exp 2														24	2	1:1 Ratio Population, 96.14% (n = 233) - Exp 2
24	2	1:1 Ratio Population, 96.14% (n = 233) - Exp 2														24	2	1:1 Ratio Population, 96.14% (n = 233) - Exp 2
24	2	1:1 Ratio Population, 96.14% (n = 233) - Exp 2														24	2	1:1 Ratio Population, 96.14% (n = 233) - Exp 2
24	2	1:1 Ratio Population, 96.14% (n = 233) - Exp 2														24	2	1:1 Ratio Population, 96.14% (n = 233) - Exp 2
24	2	1:1 Ratio Population, 96.14% (n = 233) - Exp 2														24	2	1:1 Ratio Population, 96.14% (n = 233) - Exp 2
24	2	1:1 Ratio Population, 96.14% (n = 233) - Exp 2														24	2	1:1 Ratio Population, 96.14% (n = 233) - Exp 2
24	2	1:1 Ratio Population, 96.14% (n = 233) - Exp 2														24	2	1:1 Ratio Population, 96.14% (n = 233) - Exp 2
24	2	1:1 Ratio Population, 96.14% (n = 233) - Exp 2														24	2	1:1 Ratio Population, 96.14% (n = 233) - Exp 2
24	2	1:1 Ratio Population, 96.14% (n = 233) - Exp 2														24	2	1:1 Ratio Population, 96.14% (n = 233) - Exp 2
24	2	1:1 Ratio Population, 96.14% (n = 233) - Exp 2														24	2	1:1 Ratio Population, 96.14% (n = 233) - Exp 2
24	2	1:1 Ratio Population, 96.14% (n = 233) - Exp 2														24	2	1:1 Ratio Population, 96.14% (n = 233) - Exp 2
24	2	1:1 Ratio Population, 96.14% (n = 233) - Exp 2														24	2	1:1 Ratio Population, 96.14% (n = 233) - Exp 2
24	2	1:1 Ratio Population, 96.14% (n = 233) - Exp 2														24	2	1:1 Ratio Population, 96.14% (n = 233) - Exp 2
24	2	1:1 Ratio Population, 96.14% (n = 233) - Exp 2														24	2	1:1 Ratio Population, 96.14% (n = 233) - Exp 2
24	2	1:1 Ratio Population, 96.14% (n = 233) - Exp 2														24	2	1:1 Ratio Population, 96.14% (n = 233) - Exp 2
24	2	1:1 Ratio Population, 96.14% (n = 233) - Exp 2														24	2	1:1 Ratio Population, 96.14% (n = 233) - Exp 2
24	2	1:1 Ratio Population, 96.14% (n = 233) - Exp 2														24	2	1:1 Ratio Population, 96.14% (n = 233) - Exp 2
24	2	1:1 Ratio Population, 96.14% (n = 233) - Exp 2														24	2	1:1 Ratio Population, 96.14% (n = 233) - Exp 2
24	2	1:1 Ratio Population, 96.14% (n = 233) - Exp 2														24	2	1:1 Ratio Population, 96.14% (n = 233) - Exp 2
24	2	1:1 Ratio Population, 96.14% (n = 233) - Exp 2														24	2	1:1 Ratio Population, 96.14% (n = 233) - Exp 2
24	2	1:1 Ratio Population, 96.14% (n = 233) - Exp 2														24	2	1:1 Ratio Population, 96.14% (n = 233) - Exp 2
24	2	1:1 Ratio Population, 96.14% (n = 233) - Exp 2														24	2	1:1 Ratio Population, 96.14% (n = 233) - Exp 2
24	2	1:1 Ratio Population, 96.14% (n = 233) - Exp 2														24	2	1:1 Ratio Population, 96.14% (n = 233) - Exp 2
24	2	1:1 Ratio Population, 96.14% (n = 233) - Exp 2														24	2	1:1 Ratio Population, 96.14% (n = 233) - Exp 2
24	2	1:1 Ratio Population, 96.14% (n = 233) - Exp 2														24	2	1:1 Ratio Population, 96.14% (n = 233) - Exp 2
24	2	1:1 Ratio Population, 96.14% (n = 233) - Exp 2														24	2	1:1 Ratio Population, 96.14% (n = 233) - Exp 2
24	2	1:1 Ratio Population, 96.14% (n = 233) - Exp 2
24	2	1:1 Ratio Population, 96.14% (n = 233) - Exp 2
24	2	1:1 Ratio Population, 96.14% (n = 233) - Exp 2
24	2	1:1 Ratio Population, 96.14% (n = 233) - Exp 2
24	2	1:1 Ratio Population, 96.14% (n = 233) - Exp 2
24	2	1:1 Ratio Population, 96.14% (n = 233) - Exp 2
24	2	1:1 Ratio Population, 96.14% (n = 233) - Exp 2
24	2	1:1 Ratio Population, 96.14% (n = 233) - Exp 2
24	2	1:1 Ratio Population, 96.14% (n = 233) - Exp 2
24	2	1:1 Ratio Population, 96.14% (n = 233) - Exp 2
24	2	1:1 Ratio Population, 96.14% (n = 233) - Exp 2
24	2	1:1 Ratio Population, 96.14% (n = 233) - Exp 2
24	2	1:1 Ratio Population, 96.14% (n = 233) - Exp 2
24	2	1:1 Ratio Population, 96.14% (n = 233) - Exp 2
24	2	1:1 Ratio Population, 96.14% (n = 233) - Exp 2
24	2	1:1 Ratio Population, 96.14% (n = 233) - Exp 2
24	2	1:1 Ratio Population, 96.14% (n = 233) - Exp 2
24	2	1:1 Ratio Population, 96.14% (n = 233) - Exp 2
24	2	1:1 Ratio Population, 96.14% (n = 233) - Exp 2
24	2	2:1 Ratio Population, 93.53% (n = 139) - Exp 2
24	2	2:1 Ratio Population, 93.53% (n = 139) - Exp 2
24	2	2:1 Ratio Population, 93.53% (n = 139) - Exp 2
24	2	2:1 Ratio Population, 93.53% (n = 139) - Exp 2
24	2	2:1 Ratio Population, 93.53% (n = 139) - Exp 2
24	2	2:1 Ratio Population, 93.53% (n = 139) - Exp 2
24	2	2:1 Ratio Population, 93.53% (n = 139) - Exp 2
24	2	2:1 Ratio Population, 93.53% (n = 139) - Exp 2
24	2	2:1 Ratio Population, 93.53% (n = 139) - Exp 2
24	2	2:1 Ratio Population, 93.53% (n = 139) - Exp 2
24	2	2:1 Ratio Population, 93.53% (n = 139) - Exp 2
24	2	2:1 Ratio Population, 93.53% (n = 139) - Exp 2
24	2	2:1 Ratio Population, 93.53% (n = 139) - Exp 2
24	2	2:1 Ratio Population, 93.53% (n = 139) - Exp 2
24	2	2:1 Ratio Population, 93.53% (n = 139) - Exp 2
24	2	2:1 Ratio Population, 93.53% (n = 139) - Exp 2
24	2	2:1 Ratio Population, 93.53% (n = 139) - Exp 2
24	2	2:1 Ratio Population, 93.53% (n = 139) - Exp 2
24	2	2:1 Ratio Population, 93.53% (n = 139) - Exp 2
7	1	2:1 Ratio Population, 93.53% (n = 139) - Exp 2
24	2	2:1 Ratio Population, 93.53% (n = 139) - Exp 2
24	2	2:1 Ratio Population, 93.53% (n = 139) - Exp 2
24	2	2:1 Ratio Population, 93.53% (n = 139) - Exp 2
24	2	2:1 Ratio Population, 93.53% (n = 139) - Exp 2
24	2	2:1 Ratio Population, 93.53% (n = 139) - Exp 2
24	2	2:1 Ratio Population, 93.53% (n = 139) - Exp 2
24	2	2:1 Ratio Population, 93.53% (n = 139) - Exp 2
24	2	2:1 Ratio Population, 93.53% (n = 139) - Exp 2
24	2	2:1 Ratio Population, 93.53% (n = 139) - Exp 2
24	2	2:1 Ratio Population, 93.53% (n = 139) - Exp 2
24	2	2:1 Ratio Population, 93.53% (n = 139) - Exp 2
24	2	2:1 Ratio Population, 93.53% (n = 139) - Exp 2
24	2	2:1 Ratio Population, 93.53% (n = 139) - Exp 2
24	2	2:1 Ratio Population, 93.53% (n = 139) - Exp 2
24	2	2:1 Ratio Population, 93.53% (n = 139) - Exp 2
24	2	2:1 Ratio Population, 93.53% (n = 139) - Exp 2
24	2	2:1 Ratio Population, 93.53% (n = 139) - Exp 2
24	2	2:1 Ratio Population, 93.53% (n = 139) - Exp 2
24	2	2:1 Ratio Population, 93.53% (n = 139) - Exp 2
24	2	2:1 Ratio Population, 93.53% (n = 139) - Exp 2
24	2	2:1 Ratio Population, 93.53% (n = 139) - Exp 2
18.3333	1	2:1 Ratio Population, 93.53% (n = 139) - Exp 2
24	2	2:1 Ratio Population, 93.53% (n = 139) - Exp 2
24	2	2:1 Ratio Population, 93.53% (n = 139) - Exp 2
24	2	2:1 Ratio Population, 93.53% (n = 139) - Exp 2
24	2	2:1 Ratio Population, 93.53% (n = 139) - Exp 2
24	2	2:1 Ratio Population, 93.53% (n = 139) - Exp 2
24	2	2:1 Ratio Population, 93.53% (n = 139) - Exp 2
24	2	2:1 Ratio Population, 93.53% (n = 139) - Exp 2
24	2	2:1 Ratio Population, 93.53% (n = 139) - Exp 2
24	2	2:1 Ratio Population, 93.53% (n = 139) - Exp 2
24	2	2:1 Ratio Population, 93.53% (n = 139) - Exp 2
24	2	2:1 Ratio Population, 93.53% (n = 139) - Exp 2
24	2	2:1 Ratio Population, 93.53% (n = 139) - Exp 2
24	2	2:1 Ratio Population, 93.53% (n = 139) - Exp 2
24	2	2:1 Ratio Population, 93.53% (n = 139) - Exp 2
24	2	2:1 Ratio Population, 93.53% (n = 139) - Exp 2
24	2	2:1 Ratio Population, 93.53% (n = 139) - Exp 2
24	2	2:1 Ratio Population, 93.53% (n = 139) - Exp 2
24	2	2:1 Ratio Population, 93.53% (n = 139) - Exp 2
24	2	2:1 Ratio Population, 93.53% (n = 139) - Exp 2
24	2	2:1 Ratio Population, 93.53% (n = 139) - Exp 2
24	2	2:1 Ratio Population, 93.53% (n = 139) - Exp 2
24	2	2:1 Ratio Population, 93.53% (n = 139) - Exp 2
24	2	2:1 Ratio Population, 93.53% (n = 139) - Exp 2
24	2	2:1 Ratio Population, 93.53% (n = 139) - Exp 2
24	2	2:1 Ratio Population, 93.53% (n = 139) - Exp 2
24	2	2:1 Ratio Population, 93.53% (n = 139) - Exp 2
24	2	2:1 Ratio Population, 93.53% (n = 139) - Exp 2
24	2	2:1 Ratio Population, 93.53% (n = 139) - Exp 2
24	2	2:1 Ratio Population, 93.53% (n = 139) - Exp 2
24	2	2:1 Ratio Population, 93.53% (n = 139) - Exp 2
24	2	2:1 Ratio Population, 93.53% (n = 139) - Exp 2
24	2	2:1 Ratio Population, 93.53% (n = 139) - Exp 2
24	2	2:1 Ratio Population, 93.53% (n = 139) - Exp 2
15.3333	1	2:1 Ratio Population, 93.53% (n = 139) - Exp 2
24	2	2:1 Ratio Population, 93.53% (n = 139) - Exp 2
24	2	2:1 Ratio Population, 93.53% (n = 139) - Exp 2
24	2	2:1 Ratio Population, 93.53% (n = 139) - Exp 2
24	2	2:1 Ratio Population, 93.53% (n = 139) - Exp 2
24	2	2:1 Ratio Population, 93.53% (n = 139) - Exp 2
24	2	2:1 Ratio Population, 93.53% (n = 139) - Exp 2
24	2	2:1 Ratio Population, 93.53% (n = 139) - Exp 2
24	2	2:1 Ratio Population, 93.53% (n = 139) - Exp 2
24	2	2:1 Ratio Population, 93.53% (n = 139) - Exp 2
24	2	2:1 Ratio Population, 93.53% (n = 139) - Exp 2
24	2	2:1 Ratio Population, 93.53% (n = 139) - Exp 2
24	2	2:1 Ratio Population, 93.53% (n = 139) - Exp 2
24	2	2:1 Ratio Population, 93.53% (n = 139) - Exp 2
24	2	2:1 Ratio Population, 93.53% (n = 139) - Exp 2
24	2	2:1 Ratio Population, 93.53% (n = 139) - Exp 2
24	2	2:1 Ratio Population, 93.53% (n = 139) - Exp 2
3.33333	1	2:1 Ratio Population, 93.53% (n = 139) - Exp 2
24	2	2:1 Ratio Population, 93.53% (n = 139) - Exp 2
24	2	2:1 Ratio Population, 93.53% (n = 139) - Exp 2
24	2	2:1 Ratio Population, 93.53% (n = 139) - Exp 2
24	2	2:1 Ratio Population, 93.53% (n = 139) - Exp 2
24	2	2:1 Ratio Population, 93.53% (n = 139) - Exp 2
24	2	2:1 Ratio Population, 93.53% (n = 139) - Exp 2
24	2	2:1 Ratio Population, 93.53% (n = 139) - Exp 2
24	2	2:1 Ratio Population, 93.53% (n = 139) - Exp 2
24	2	2:1 Ratio Population, 93.53% (n = 139) - Exp 2
24	2	2:1 Ratio Population, 93.53% (n = 139) - Exp 2
0.666667	1	2:1 Ratio Population, 93.53% (n = 139) - Exp 2
24	2	2:1 Ratio Population, 93.53% (n = 139) - Exp 2
24	2	2:1 Ratio Population, 93.53% (n = 139) - Exp 2
24	2	2:1 Ratio Population, 93.53% (n = 139) - Exp 2
24	2	2:1 Ratio Population, 93.53% (n = 139) - Exp 2
24	2	2:1 Ratio Population, 93.53% (n = 139) - Exp 2
24	2	2:1 Ratio Population, 93.53% (n = 139) - Exp 2
24	2	2:1 Ratio Population, 93.53% (n = 139) - Exp 2
2	1	2:1 Ratio Population, 93.53% (n = 139) - Exp 2
24	2	2:1 Ratio Population, 93.53% (n = 139) - Exp 2
24	2	2:1 Ratio Population, 93.53% (n = 139) - Exp 2
24	2	2:1 Ratio Population, 93.53% (n = 139) - Exp 2
24	2	2:1 Ratio Population, 93.53% (n = 139) - Exp 2
24	2	2:1 Ratio Population, 93.53% (n = 139) - Exp 2
24	2	2:1 Ratio Population, 93.53% (n = 139) - Exp 2
24	2	2:1 Ratio Population, 93.53% (n = 139) - Exp 2
24	2	2:1 Ratio Population, 93.53% (n = 139) - Exp 2
24	2	2:1 Ratio Population, 93.53% (n = 139) - Exp 2
4.33333	1	2:1 Ratio Population, 93.53% (n = 139) - Exp 2
24	2	2:1 Ratio Population, 93.53% (n = 139) - Exp 2
24	2	2:1 Ratio Population, 93.53% (n = 139) - Exp 2
24	2	2:1 Ratio Population, 93.53% (n = 139) - Exp 2
24	2	2:1 Ratio Population, 93.53% (n = 139) - Exp 2
24	2	2:1 Ratio Population, 93.53% (n = 139) - Exp 2
24	2	2:1 Ratio Population, 93.53% (n = 139) - Exp 2
24	2	2:1 Ratio Population, 93.53% (n = 139) - Exp 2
24	2	2:1 Ratio Population, 93.53% (n = 139) - Exp 2
24	2	2:1 Ratio Population, 93.53% (n = 139) - Exp 2
24	2	2:1 Ratio Population, 93.53% (n = 139) - Exp 2
24	2	2:1 Ratio Population, 93.53% (n = 139) - Exp 2
24	2	2:1 Ratio Population, 93.53% (n = 139) - Exp 2
24	2	2:1 Ratio Population, 93.53% (n = 139) - Exp 2
9	1	2:1 Ratio Population, 93.53% (n = 139) - Exp 2
24	2	2:1 Ratio Population, 93.53% (n = 139) - Exp 2
24	2	2:1 Ratio Population, 93.53% (n = 139) - Exp 2
13.3333	1	2:1 Ratio Population, 93.53% (n = 139) - Exp 2
24	2	3:1 Ratio Population, 100.00%(n = 45) - Exp 2
24	2	3:1 Ratio Population, 100.00%(n = 45) - Exp 2
24	2	3:1 Ratio Population, 100.00%(n = 45) - Exp 2
24	2	3:1 Ratio Population, 100.00%(n = 45) - Exp 2
24	2	3:1 Ratio Population, 100.00%(n = 45) - Exp 2
24	2	3:1 Ratio Population, 100.00%(n = 45) - Exp 2
24	2	3:1 Ratio Population, 100.00%(n = 45) - Exp 2
24	2	3:1 Ratio Population, 100.00%(n = 45) - Exp 2
24	2	3:1 Ratio Population, 100.00%(n = 45) - Exp 2
24	2	3:1 Ratio Population, 100.00%(n = 45) - Exp 2
24	2	3:1 Ratio Population, 100.00%(n = 45) - Exp 2
24	2	3:1 Ratio Population, 100.00%(n = 45) - Exp 2
24	2	3:1 Ratio Population, 100.00%(n = 45) - Exp 2
24	2	3:1 Ratio Population, 100.00%(n = 45) - Exp 2
24	2	3:1 Ratio Population, 100.00%(n = 45) - Exp 2
24	2	3:1 Ratio Population, 100.00%(n = 45) - Exp 2
24	2	3:1 Ratio Population, 100.00%(n = 45) - Exp 2
24	2	3:1 Ratio Population, 100.00%(n = 45) - Exp 2
24	2	3:1 Ratio Population, 100.00%(n = 45) - Exp 2
24	2	3:1 Ratio Population, 100.00%(n = 45) - Exp 2
24	2	3:1 Ratio Population, 100.00%(n = 45) - Exp 2
24	2	3:1 Ratio Population, 100.00%(n = 45) - Exp 2
24	2	3:1 Ratio Population, 100.00%(n = 45) - Exp 2
24	2	3:1 Ratio Population, 100.00%(n = 45) - Exp 2
24	2	3:1 Ratio Population, 100.00%(n = 45) - Exp 2
24	2	3:1 Ratio Population, 100.00%(n = 45) - Exp 2
24	2	3:1 Ratio Population, 100.00%(n = 45) - Exp 2
24	2	3:1 Ratio Population, 100.00%(n = 45) - Exp 2
24	2	3:1 Ratio Population, 100.00%(n = 45) - Exp 2
24	2	3:1 Ratio Population, 100.00%(n = 45) - Exp 2
24	2	3:1 Ratio Population, 100.00%(n = 45) - Exp 2
24	2	3:1 Ratio Population, 100.00%(n = 45) - Exp 2
24	2	3:1 Ratio Population, 100.00%(n = 45) - Exp 2
24	2	3:1 Ratio Population, 100.00%(n = 45) - Exp 2
24	2	3:1 Ratio Population, 100.00%(n = 45) - Exp 2
24	2	3:1 Ratio Population, 100.00%(n = 45) - Exp 2
24	2	3:1 Ratio Population, 100.00%(n = 45) - Exp 2
24	2	3:1 Ratio Population, 100.00%(n = 45) - Exp 2
24	2	3:1 Ratio Population, 100.00%(n = 45) - Exp 2
24	2	3:1 Ratio Population, 100.00%(n = 45) - Exp 2
24	2	3:1 Ratio Population, 100.00%(n = 45) - Exp 2
24	2	3:1 Ratio Population, 100.00%(n = 45) - Exp 2
24	2	3:1 Ratio Population, 100.00%(n = 45) - Exp 2
24	2	3:1 Ratio Population, 100.00%(n = 45) - Exp 2
24	2	3:1 Ratio Population, 100.00%(n = 45) - Exp 2

## Sheet: Cell Line 10 - HN137P (Exp 1) 
Cell line 10 - HN137P (Exp 1)
Combined Data					Immune Cell Only Population:							Tumor Cell Only Population							1:1 Ratio Population							2:1 Ratio Population							3:1 Ratio Population
Trap ID	Cell Death Times	Status	Group		Trap ID	Cell Death Times	Status	Group	Survivability	Timepoints		Trap ID	Cell Death Times	Status	Group	Survivability	Timepoints		Trap ID	Cell Death Times	Status	Group	Survivability	Timepoints		Trap ID	Cell Death Times	Status	Group	Survivability	Timepoints		Trap ID	Cell Death Times	Status	Group	Survivability	Timepoints
6	24	2	Single Immune Cell Population, 100.00% (n = 15)		6	24	2	Single Immune Cell Population, 100.00% (n = 15)	1	24		96	24	2	Single Tumor Cell Population, 100.00% (n = 5)	1	24		3	24	2	1:1 Ratio Population, 74.09% (n = 274)	1	0		14	0.333333	1	2:1 Ratio Population, 69.68% (n = 188)	1	0		190	24	2	3:1 Ratio Population, 66.67%(n = 39)	1	0
26	24	2	Single Immune Cell Population, 100.00% (n = 15)		26	24	2	Single Immune Cell Population, 100.00% (n = 15)	1	24		189	24	2	Single Tumor Cell Population, 100.00% (n = 5)	1	24		11	24	2	1:1 Ratio Population, 74.09% (n = 274)	0.981752	0		19	24	2	2:1 Ratio Population, 69.68% (n = 188)	0.968085	0		191	24	2	3:1 Ratio Population, 66.67%(n = 39)	0.923077	0
41	24	2	Single Immune Cell Population, 100.00% (n = 15)		41	24	2	Single Immune Cell Population, 100.00% (n = 15)				472	24	2	Single Tumor Cell Population, 100.00% (n = 5)				15	8.66667	1	1:1 Ratio Population, 74.09% (n = 274)	0.978102	0.333333		20	24	2	2:1 Ratio Population, 69.68% (n = 188)	0.952128	0.333333		235	24	2	3:1 Ratio Population, 66.67%(n = 39)	0.897436	0.333333
80	24	2	Single Immune Cell Population, 100.00% (n = 15)		80	24	2	Single Immune Cell Population, 100.00% (n = 15)				512	24	2	Single Tumor Cell Population, 100.00% (n = 5)				16	7.66667	1	1:1 Ratio Population, 74.09% (n = 274)	0.967153	0.666667		21	24	2	2:1 Ratio Population, 69.68% (n = 188)	0.946809	0.666667		246	24	2	3:1 Ratio Population, 66.67%(n = 39)	0.871795	12.3333
120	24	2	Single Immune Cell Population, 100.00% (n = 15)		120	24	2	Single Immune Cell Population, 100.00% (n = 15)				806	24	2	Single Tumor Cell Population, 100.00% (n = 5)				17	24	2	1:1 Ratio Population, 74.09% (n = 274)	0.963504	1		22	18	1	2:1 Ratio Population, 69.68% (n = 188)	0.941489	1.33333		271	24	2	3:1 Ratio Population, 66.67%(n = 39)	0.846154	13.3333
209	24	2	Single Immune Cell Population, 100.00% (n = 15)		209	24	2	Single Immune Cell Population, 100.00% (n = 15)											18	24	2	1:1 Ratio Population, 74.09% (n = 274)	0.952555	1.33333		27	24	2	2:1 Ratio Population, 69.68% (n = 188)	0.93617	4.33333		286	24	2	3:1 Ratio Population, 66.67%(n = 39)	0.820513	15
222	24	2	Single Immune Cell Population, 100.00% (n = 15)		222	24	2	Single Immune Cell Population, 100.00% (n = 15)											23	24	2	1:1 Ratio Population, 74.09% (n = 274)	0.948905	1.66667		30	24	2	2:1 Ratio Population, 69.68% (n = 188)	0.930851	5		297	18	1	3:1 Ratio Population, 66.67%(n = 39)	0.794872	16.3333
252	24	2	Single Immune Cell Population, 100.00% (n = 15)		252	24	2	Single Immune Cell Population, 100.00% (n = 15)											25	24	2	1:1 Ratio Population, 74.09% (n = 274)	0.941606	2		42	24	2	2:1 Ratio Population, 69.68% (n = 188)	0.925532	5.33333		306	13.3333	1	3:1 Ratio Population, 66.67%(n = 39)	0.769231	18
283	24	2	Single Immune Cell Population, 100.00% (n = 15)		283	24	2	Single Immune Cell Population, 100.00% (n = 15)											28	24	2	1:1 Ratio Population, 74.09% (n = 274)	0.934307	2.33333		44	24	2	2:1 Ratio Population, 69.68% (n = 188)	0.914894	6.66667		374	24	2	3:1 Ratio Population, 66.67%(n = 39)	0.74359	18.3333
338	24	2	Single Immune Cell Population, 100.00% (n = 15)		338	24	2	Single Immune Cell Population, 100.00% (n = 15)											33	3	1	1:1 Ratio Population, 74.09% (n = 274)	0.930657	2.66667		46	22.6667	1	2:1 Ratio Population, 69.68% (n = 188)	0.898936	9.33333		378	20.3333	1	3:1 Ratio Population, 66.67%(n = 39)	0.692308	19.6667
395	24	2	Single Immune Cell Population, 100.00% (n = 15)		395	24	2	Single Immune Cell Population, 100.00% (n = 15)											37	18.6667	1	1:1 Ratio Population, 74.09% (n = 274)	0.923358	3		47	5	1	2:1 Ratio Population, 69.68% (n = 188)	0.888298	9.66667		396	0.333333	1	3:1 Ratio Population, 66.67%(n = 39)	0.666667	20.3333
585	24	2	Single Immune Cell Population, 100.00% (n = 15)		585	24	2	Single Immune Cell Population, 100.00% (n = 15)											49	20	1	1:1 Ratio Population, 74.09% (n = 274)	0.919708	4.33333		48	24	2	2:1 Ratio Population, 69.68% (n = 188)	0.882979	10.3333		419	0	1	3:1 Ratio Population, 66.67%(n = 39)	0.666667	24
711	24	2	Single Immune Cell Population, 100.00% (n = 15)		711	24	2	Single Immune Cell Population, 100.00% (n = 15)											50	24	2	1:1 Ratio Population, 74.09% (n = 274)	0.916058	5.33333		55	24	2	2:1 Ratio Population, 69.68% (n = 188)	0.87766	11		437	24	2	3:1 Ratio Population, 66.67%(n = 39)
719	24	2	Single Immune Cell Population, 100.00% (n = 15)		719	24	2	Single Immune Cell Population, 100.00% (n = 15)											51	24	2	1:1 Ratio Population, 74.09% (n = 274)	0.912409	5.66667		60	24	2	2:1 Ratio Population, 69.68% (n = 188)	0.87234	11.3333		450	24	2	3:1 Ratio Population, 66.67%(n = 39)
791	24	2	Single Immune Cell Population, 100.00% (n = 15)		791	24	2	Single Immune Cell Population, 100.00% (n = 15)											54	24	2	1:1 Ratio Population, 74.09% (n = 274)	0.908759	7		65	13.3333	1	2:1 Ratio Population, 69.68% (n = 188)	0.867021	12		486	24	2	3:1 Ratio Population, 66.67%(n = 39)
96	24	2	Single Tumor Cell Population, 100.00% (n = 5)																56	24	2	1:1 Ratio Population, 74.09% (n = 274)	0.90146	7.66667		66	24	2	2:1 Ratio Population, 69.68% (n = 188)	0.851064	13.3333		502	24	2	3:1 Ratio Population, 66.67%(n = 39)
189	24	2	Single Tumor Cell Population, 100.00% (n = 5)																59	10.3333	1	1:1 Ratio Population, 74.09% (n = 274)	0.89781	8		69	24	2	2:1 Ratio Population, 69.68% (n = 188)	0.840426	13.6667		503	16.3333	1	3:1 Ratio Population, 66.67%(n = 39)
472	24	2	Single Tumor Cell Population, 100.00% (n = 5)																67	24	2	1:1 Ratio Population, 74.09% (n = 274)	0.894161	8.66667		71	16	1	2:1 Ratio Population, 69.68% (n = 188)	0.824468	14		518	24	2	3:1 Ratio Population, 66.67%(n = 39)
512	24	2	Single Tumor Cell Population, 100.00% (n = 5)																77	24	2	1:1 Ratio Population, 74.09% (n = 274)	0.890511	9		73	24	2	2:1 Ratio Population, 69.68% (n = 188)	0.819149	14.3333		529	18.3333	1	3:1 Ratio Population, 66.67%(n = 39)
806	24	2	Single Tumor Cell Population, 100.00% (n = 5)																78	7	1	1:1 Ratio Population, 74.09% (n = 274)	0.883212	9.33333		74	24	2	2:1 Ratio Population, 69.68% (n = 188)	0.81383	15		556	24	2	3:1 Ratio Population, 66.67%(n = 39)
3	24	2	1:1 Ratio Population, 74.09% (n = 274)																79	1.33333	1	1:1 Ratio Population, 74.09% (n = 274)	0.879562	9.66667		76	24	2	2:1 Ratio Population, 69.68% (n = 188)	0.803191	15.3333		565	24	2	3:1 Ratio Population, 66.67%(n = 39)
11	24	2	1:1 Ratio Population, 74.09% (n = 274)																83	24	2	1:1 Ratio Population, 74.09% (n = 274)	0.875912	10		85	11.3333	1	2:1 Ratio Population, 69.68% (n = 188)	0.787234	16		576	24	2	3:1 Ratio Population, 66.67%(n = 39)
15	8.66667	1	1:1 Ratio Population, 74.09% (n = 274)																89	24	2	1:1 Ratio Population, 74.09% (n = 274)	0.872263	10.3333		91	24	2	2:1 Ratio Population, 69.68% (n = 188)	0.776596	16.3333		589	24	2	3:1 Ratio Population, 66.67%(n = 39)
16	7.66667	1	1:1 Ratio Population, 74.09% (n = 274)																92	24	2	1:1 Ratio Population, 74.09% (n = 274)	0.868613	10.6667		95	24	2	2:1 Ratio Population, 69.68% (n = 188)	0.765957	16.6667		595	24	2	3:1 Ratio Population, 66.67%(n = 39)
17	24	2	1:1 Ratio Population, 74.09% (n = 274)																94	9.33333	1	1:1 Ratio Population, 74.09% (n = 274)	0.864964	11.3333		99	24	2	2:1 Ratio Population, 69.68% (n = 188)	0.760638	17.6667		602	19.6667	1	3:1 Ratio Population, 66.67%(n = 39)
18	24	2	1:1 Ratio Population, 74.09% (n = 274)																97	24	2	1:1 Ratio Population, 74.09% (n = 274)	0.857664	11.6667		100	13.3333	1	2:1 Ratio Population, 69.68% (n = 188)	0.744681	18		623	24	2	3:1 Ratio Population, 66.67%(n = 39)
23	24	2	1:1 Ratio Population, 74.09% (n = 274)																102	9.66667	1	1:1 Ratio Population, 74.09% (n = 274)	0.850365	12		103	24	2	2:1 Ratio Population, 69.68% (n = 188)	0.739362	19.6667		626	0	1	3:1 Ratio Population, 66.67%(n = 39)
25	24	2	1:1 Ratio Population, 74.09% (n = 274)																109	24	2	1:1 Ratio Population, 74.09% (n = 274)	0.839416	12.3333		107	22.3333	1	2:1 Ratio Population, 69.68% (n = 188)	0.734043	20.6667		640	24	2	3:1 Ratio Population, 66.67%(n = 39)
28	24	2	1:1 Ratio Population, 74.09% (n = 274)																111	24	2	1:1 Ratio Population, 74.09% (n = 274)	0.835766	12.6667		108	24	2	2:1 Ratio Population, 69.68% (n = 188)	0.712766	21.3333		647	15	1	3:1 Ratio Population, 66.67%(n = 39)
33	3	1	1:1 Ratio Population, 74.09% (n = 274)																112	24	2	1:1 Ratio Population, 74.09% (n = 274)	0.828467	13.6667		122	20.6667	1	2:1 Ratio Population, 69.68% (n = 188)	0.702128	22.3333		653	19.6667	1	3:1 Ratio Population, 66.67%(n = 39)
37	18.6667	1	1:1 Ratio Population, 74.09% (n = 274)																113	24	2	1:1 Ratio Population, 74.09% (n = 274)	0.824818	14.6667		125	24	2	2:1 Ratio Population, 69.68% (n = 188)	0.696809	22.6667		710	24	2	3:1 Ratio Population, 66.67%(n = 39)
49	20	1	1:1 Ratio Population, 74.09% (n = 274)																116	24	2	1:1 Ratio Population, 74.09% (n = 274)	0.821168	16		126	9.66667	1	2:1 Ratio Population, 69.68% (n = 188)	0.696809	24		752	24	2	3:1 Ratio Population, 66.67%(n = 39)
50	24	2	1:1 Ratio Population, 74.09% (n = 274)																118	24	2	1:1 Ratio Population, 74.09% (n = 274)	0.817518	16.6667		131	9.33333	1	2:1 Ratio Population, 69.68% (n = 188)				780	24	2	3:1 Ratio Population, 66.67%(n = 39)
51	24	2	1:1 Ratio Population, 74.09% (n = 274)																124	24	2	1:1 Ratio Population, 74.09% (n = 274)	0.810219	17		133	24	2	2:1 Ratio Population, 69.68% (n = 188)				784	12.3333	1	3:1 Ratio Population, 66.67%(n = 39)
54	24	2	1:1 Ratio Population, 74.09% (n = 274)																130	11.3333	1	1:1 Ratio Population, 74.09% (n = 274)	0.806569	17.3333		138	24	2	2:1 Ratio Population, 69.68% (n = 188)				798	24	2	3:1 Ratio Population, 66.67%(n = 39)
56	24	2	1:1 Ratio Population, 74.09% (n = 274)																132	24	2	1:1 Ratio Population, 74.09% (n = 274)	0.79562	17.6667		139	24	2	2:1 Ratio Population, 69.68% (n = 188)				799	24	2	3:1 Ratio Population, 66.67%(n = 39)
59	10.3333	1	1:1 Ratio Population, 74.09% (n = 274)																135	24	2	1:1 Ratio Population, 74.09% (n = 274)	0.791971	18.3333		140	24	2	2:1 Ratio Population, 69.68% (n = 188)				800	24	2	3:1 Ratio Population, 66.67%(n = 39)
67	24	2	1:1 Ratio Population, 74.09% (n = 274)																141	24	2	1:1 Ratio Population, 74.09% (n = 274)	0.788321	18.6667		145	24	2	2:1 Ratio Population, 69.68% (n = 188)				818	24	2	3:1 Ratio Population, 66.67%(n = 39)
77	24	2	1:1 Ratio Population, 74.09% (n = 274)																143	24	2	1:1 Ratio Population, 74.09% (n = 274)	0.784672	19		157	24	2	2:1 Ratio Population, 69.68% (n = 188)				825	0	1	3:1 Ratio Population, 66.67%(n = 39)
78	7	1	1:1 Ratio Population, 74.09% (n = 274)																146	17.6667	1	1:1 Ratio Population, 74.09% (n = 274)	0.781022	19.3333		158	24	2	2:1 Ratio Population, 69.68% (n = 188)
79	1.33333	1	1:1 Ratio Population, 74.09% (n = 274)																152	24	2	1:1 Ratio Population, 74.09% (n = 274)	0.777372	19.6667		173	18	1	2:1 Ratio Population, 69.68% (n = 188)
83	24	2	1:1 Ratio Population, 74.09% (n = 274)																153	19	1	1:1 Ratio Population, 74.09% (n = 274)	0.773723	20		175	24	2	2:1 Ratio Population, 69.68% (n = 188)
89	24	2	1:1 Ratio Population, 74.09% (n = 274)																155	24	2	1:1 Ratio Population, 74.09% (n = 274)	0.770073	20.3333		177	24	2	2:1 Ratio Population, 69.68% (n = 188)
92	24	2	1:1 Ratio Population, 74.09% (n = 274)																156	3	1	1:1 Ratio Population, 74.09% (n = 274)	0.762774	20.6667		183	22.3333	1	2:1 Ratio Population, 69.68% (n = 188)
94	9.33333	1	1:1 Ratio Population, 74.09% (n = 274)																162	24	2	1:1 Ratio Population, 74.09% (n = 274)	0.751825	21.3333		184	24	2	2:1 Ratio Population, 69.68% (n = 188)
97	24	2	1:1 Ratio Population, 74.09% (n = 274)																164	24	2	1:1 Ratio Population, 74.09% (n = 274)	0.748175	21.6667		185	1.33333	1	2:1 Ratio Population, 69.68% (n = 188)
102	9.66667	1	1:1 Ratio Population, 74.09% (n = 274)																166	24	2	1:1 Ratio Population, 74.09% (n = 274)	0.740876	22.3333		192	24	2	2:1 Ratio Population, 69.68% (n = 188)
109	24	2	1:1 Ratio Population, 74.09% (n = 274)																167	20.6667	1	1:1 Ratio Population, 74.09% (n = 274)	0.740876	24		197	24	2	2:1 Ratio Population, 69.68% (n = 188)
111	24	2	1:1 Ratio Population, 74.09% (n = 274)																168	24	2	1:1 Ratio Population, 74.09% (n = 274)				199	24	2	2:1 Ratio Population, 69.68% (n = 188)
112	24	2	1:1 Ratio Population, 74.09% (n = 274)																174	20.3333	1	1:1 Ratio Population, 74.09% (n = 274)				201	24	2	2:1 Ratio Population, 69.68% (n = 188)
113	24	2	1:1 Ratio Population, 74.09% (n = 274)																179	24	2	1:1 Ratio Population, 74.09% (n = 274)				202	24	2	2:1 Ratio Population, 69.68% (n = 188)
116	24	2	1:1 Ratio Population, 74.09% (n = 274)																180	24	2	1:1 Ratio Population, 74.09% (n = 274)				205	24	2	2:1 Ratio Population, 69.68% (n = 188)
118	24	2	1:1 Ratio Population, 74.09% (n = 274)																181	24	2	1:1 Ratio Population, 74.09% (n = 274)				206	24	2	2:1 Ratio Population, 69.68% (n = 188)
124	24	2	1:1 Ratio Population, 74.09% (n = 274)																187	24	2	1:1 Ratio Population, 74.09% (n = 274)				208	24	2	2:1 Ratio Population, 69.68% (n = 188)
130	11.3333	1	1:1 Ratio Population, 74.09% (n = 274)																193	24	2	1:1 Ratio Population, 74.09% (n = 274)				212	13.6667	1	2:1 Ratio Population, 69.68% (n = 188)
132	24	2	1:1 Ratio Population, 74.09% (n = 274)																194	24	2	1:1 Ratio Population, 74.09% (n = 274)				213	24	2	2:1 Ratio Population, 69.68% (n = 188)
135	24	2	1:1 Ratio Population, 74.09% (n = 274)																204	24	2	1:1 Ratio Population, 74.09% (n = 274)				215	24	2	2:1 Ratio Population, 69.68% (n = 188)
141	24	2	1:1 Ratio Population, 74.09% (n = 274)																217	24	2	1:1 Ratio Population, 74.09% (n = 274)				218	24	2	2:1 Ratio Population, 69.68% (n = 188)
143	24	2	1:1 Ratio Population, 74.09% (n = 274)																229	12	1	1:1 Ratio Population, 74.09% (n = 274)				242	0	1	2:1 Ratio Population, 69.68% (n = 188)
146	17.6667	1	1:1 Ratio Population, 74.09% (n = 274)																233	21.6667	1	1:1 Ratio Population, 74.09% (n = 274)				266	24	2	2:1 Ratio Population, 69.68% (n = 188)
152	24	2	1:1 Ratio Population, 74.09% (n = 274)																236	22.3333	1	1:1 Ratio Population, 74.09% (n = 274)				279	24	2	2:1 Ratio Population, 69.68% (n = 188)
153	19	1	1:1 Ratio Population, 74.09% (n = 274)																237	24	2	1:1 Ratio Population, 74.09% (n = 274)				282	24	2	2:1 Ratio Population, 69.68% (n = 188)
155	24	2	1:1 Ratio Population, 74.09% (n = 274)																239	21.3333	1	1:1 Ratio Population, 74.09% (n = 274)				288	24	2	2:1 Ratio Population, 69.68% (n = 188)
156	3	1	1:1 Ratio Population, 74.09% (n = 274)																243	24	2	1:1 Ratio Population, 74.09% (n = 274)				289	24	2	2:1 Ratio Population, 69.68% (n = 188)
162	24	2	1:1 Ratio Population, 74.09% (n = 274)																244	24	2	1:1 Ratio Population, 74.09% (n = 274)				290	24	2	2:1 Ratio Population, 69.68% (n = 188)
164	24	2	1:1 Ratio Population, 74.09% (n = 274)																245	24	2	1:1 Ratio Population, 74.09% (n = 274)				291	6.66667	1	2:1 Ratio Population, 69.68% (n = 188)
166	24	2	1:1 Ratio Population, 74.09% (n = 274)																248	0	1	1:1 Ratio Population, 74.09% (n = 274)				299	24	2	2:1 Ratio Population, 69.68% (n = 188)
167	20.6667	1	1:1 Ratio Population, 74.09% (n = 274)																250	24	2	1:1 Ratio Population, 74.09% (n = 274)				305	5.33333	1	2:1 Ratio Population, 69.68% (n = 188)
168	24	2	1:1 Ratio Population, 74.09% (n = 274)																251	16.6667	1	1:1 Ratio Population, 74.09% (n = 274)				307	24	2	2:1 Ratio Population, 69.68% (n = 188)
174	20.3333	1	1:1 Ratio Population, 74.09% (n = 274)																256	1.33333	1	1:1 Ratio Population, 74.09% (n = 274)				308	24	2	2:1 Ratio Population, 69.68% (n = 188)
179	24	2	1:1 Ratio Population, 74.09% (n = 274)																257	24	2	1:1 Ratio Population, 74.09% (n = 274)				313	12	1	2:1 Ratio Population, 69.68% (n = 188)
180	24	2	1:1 Ratio Population, 74.09% (n = 274)																258	21.3333	1	1:1 Ratio Population, 74.09% (n = 274)				323	10.3333	1	2:1 Ratio Population, 69.68% (n = 188)
181	24	2	1:1 Ratio Population, 74.09% (n = 274)																262	24	2	1:1 Ratio Population, 74.09% (n = 274)				324	9.33333	1	2:1 Ratio Population, 69.68% (n = 188)
187	24	2	1:1 Ratio Population, 74.09% (n = 274)																264	24	2	1:1 Ratio Population, 74.09% (n = 274)				341	9.33333	1	2:1 Ratio Population, 69.68% (n = 188)
193	24	2	1:1 Ratio Population, 74.09% (n = 274)																265	24	2	1:1 Ratio Population, 74.09% (n = 274)				342	24	2	2:1 Ratio Population, 69.68% (n = 188)
194	24	2	1:1 Ratio Population, 74.09% (n = 274)																267	24	2	1:1 Ratio Population, 74.09% (n = 274)				343	24	2	2:1 Ratio Population, 69.68% (n = 188)
204	24	2	1:1 Ratio Population, 74.09% (n = 274)																270	24	2	1:1 Ratio Population, 74.09% (n = 274)				346	0.333333	1	2:1 Ratio Population, 69.68% (n = 188)
217	24	2	1:1 Ratio Population, 74.09% (n = 274)																273	24	2	1:1 Ratio Population, 74.09% (n = 274)				354	24	2	2:1 Ratio Population, 69.68% (n = 188)
229	12	1	1:1 Ratio Population, 74.09% (n = 274)																274	24	2	1:1 Ratio Population, 74.09% (n = 274)				360	24	2	2:1 Ratio Population, 69.68% (n = 188)
233	21.6667	1	1:1 Ratio Population, 74.09% (n = 274)																275	24	2	1:1 Ratio Population, 74.09% (n = 274)				363	24	2	2:1 Ratio Population, 69.68% (n = 188)
236	22.3333	1	1:1 Ratio Population, 74.09% (n = 274)																277	0	1	1:1 Ratio Population, 74.09% (n = 274)				364	24	2	2:1 Ratio Population, 69.68% (n = 188)
237	24	2	1:1 Ratio Population, 74.09% (n = 274)																278	24	2	1:1 Ratio Population, 74.09% (n = 274)				367	14	1	2:1 Ratio Population, 69.68% (n = 188)
239	21.3333	1	1:1 Ratio Population, 74.09% (n = 274)																281	24	2	1:1 Ratio Population, 74.09% (n = 274)				370	24	2	2:1 Ratio Population, 69.68% (n = 188)
243	24	2	1:1 Ratio Population, 74.09% (n = 274)																284	24	2	1:1 Ratio Population, 74.09% (n = 274)				382	24	2	2:1 Ratio Population, 69.68% (n = 188)
244	24	2	1:1 Ratio Population, 74.09% (n = 274)																285	24	2	1:1 Ratio Population, 74.09% (n = 274)				391	24	2	2:1 Ratio Population, 69.68% (n = 188)
245	24	2	1:1 Ratio Population, 74.09% (n = 274)																287	24	2	1:1 Ratio Population, 74.09% (n = 274)				394	6.66667	1	2:1 Ratio Population, 69.68% (n = 188)
248	0	1	1:1 Ratio Population, 74.09% (n = 274)																294	17	1	1:1 Ratio Population, 74.09% (n = 274)				397	24	2	2:1 Ratio Population, 69.68% (n = 188)
250	24	2	1:1 Ratio Population, 74.09% (n = 274)																295	24	2	1:1 Ratio Population, 74.09% (n = 274)				404	24	2	2:1 Ratio Population, 69.68% (n = 188)
251	16.6667	1	1:1 Ratio Population, 74.09% (n = 274)																296	24	2	1:1 Ratio Population, 74.09% (n = 274)				411	0.666667	1	2:1 Ratio Population, 69.68% (n = 188)
256	1.33333	1	1:1 Ratio Population, 74.09% (n = 274)																298	24	2	1:1 Ratio Population, 74.09% (n = 274)				415	24	2	2:1 Ratio Population, 69.68% (n = 188)
257	24	2	1:1 Ratio Population, 74.09% (n = 274)																300	24	2	1:1 Ratio Population, 74.09% (n = 274)				420	24	2	2:1 Ratio Population, 69.68% (n = 188)
258	21.3333	1	1:1 Ratio Population, 74.09% (n = 274)																301	1.66667	1	1:1 Ratio Population, 74.09% (n = 274)				429	24	2	2:1 Ratio Population, 69.68% (n = 188)
262	24	2	1:1 Ratio Population, 74.09% (n = 274)																303	24	2	1:1 Ratio Population, 74.09% (n = 274)				430	24	2	2:1 Ratio Population, 69.68% (n = 188)
264	24	2	1:1 Ratio Population, 74.09% (n = 274)																309	24	2	1:1 Ratio Population, 74.09% (n = 274)				433	24	2	2:1 Ratio Population, 69.68% (n = 188)
265	24	2	1:1 Ratio Population, 74.09% (n = 274)																312	24	2	1:1 Ratio Population, 74.09% (n = 274)				436	24	2	2:1 Ratio Population, 69.68% (n = 188)
267	24	2	1:1 Ratio Population, 74.09% (n = 274)																317	24	2	1:1 Ratio Population, 74.09% (n = 274)				442	16.3333	1	2:1 Ratio Population, 69.68% (n = 188)
270	24	2	1:1 Ratio Population, 74.09% (n = 274)																319	24	2	1:1 Ratio Population, 74.09% (n = 274)				443	24	2	2:1 Ratio Population, 69.68% (n = 188)
273	24	2	1:1 Ratio Population, 74.09% (n = 274)																325	24	2	1:1 Ratio Population, 74.09% (n = 274)				446	24	2	2:1 Ratio Population, 69.68% (n = 188)
274	24	2	1:1 Ratio Population, 74.09% (n = 274)																326	24	2	1:1 Ratio Population, 74.09% (n = 274)				451	14	1	2:1 Ratio Population, 69.68% (n = 188)
275	24	2	1:1 Ratio Population, 74.09% (n = 274)																327	24	2	1:1 Ratio Population, 74.09% (n = 274)				454	4.33333	1	2:1 Ratio Population, 69.68% (n = 188)
277	0	1	1:1 Ratio Population, 74.09% (n = 274)																328	18.3333	1	1:1 Ratio Population, 74.09% (n = 274)				457	24	2	2:1 Ratio Population, 69.68% (n = 188)
278	24	2	1:1 Ratio Population, 74.09% (n = 274)																330	24	2	1:1 Ratio Population, 74.09% (n = 274)				459	24	2	2:1 Ratio Population, 69.68% (n = 188)
281	24	2	1:1 Ratio Population, 74.09% (n = 274)																332	24	2	1:1 Ratio Population, 74.09% (n = 274)				462	24	2	2:1 Ratio Population, 69.68% (n = 188)
284	24	2	1:1 Ratio Population, 74.09% (n = 274)																335	24	2	1:1 Ratio Population, 74.09% (n = 274)				463	24	2	2:1 Ratio Population, 69.68% (n = 188)
285	24	2	1:1 Ratio Population, 74.09% (n = 274)																337	24	2	1:1 Ratio Population, 74.09% (n = 274)				466	24	2	2:1 Ratio Population, 69.68% (n = 188)
287	24	2	1:1 Ratio Population, 74.09% (n = 274)																339	24	2	1:1 Ratio Population, 74.09% (n = 274)				469	24	2	2:1 Ratio Population, 69.68% (n = 188)
294	17	1	1:1 Ratio Population, 74.09% (n = 274)																347	24	2	1:1 Ratio Population, 74.09% (n = 274)				470	24	2	2:1 Ratio Population, 69.68% (n = 188)
295	24	2	1:1 Ratio Population, 74.09% (n = 274)																348	24	2	1:1 Ratio Population, 74.09% (n = 274)				471	24	2	2:1 Ratio Population, 69.68% (n = 188)
296	24	2	1:1 Ratio Population, 74.09% (n = 274)																350	20.6667	1	1:1 Ratio Population, 74.09% (n = 274)				473	13.6667	1	2:1 Ratio Population, 69.68% (n = 188)
298	24	2	1:1 Ratio Population, 74.09% (n = 274)																352	24	2	1:1 Ratio Population, 74.09% (n = 274)				474	15.3333	1	2:1 Ratio Population, 69.68% (n = 188)
300	24	2	1:1 Ratio Population, 74.09% (n = 274)																356	24	2	1:1 Ratio Population, 74.09% (n = 274)				476	24	2	2:1 Ratio Population, 69.68% (n = 188)
301	1.66667	1	1:1 Ratio Population, 74.09% (n = 274)																361	9.33333	1	1:1 Ratio Population, 74.09% (n = 274)				478	24	2	2:1 Ratio Population, 69.68% (n = 188)
303	24	2	1:1 Ratio Population, 74.09% (n = 274)																365	24	2	1:1 Ratio Population, 74.09% (n = 274)				479	0.333333	1	2:1 Ratio Population, 69.68% (n = 188)
309	24	2	1:1 Ratio Population, 74.09% (n = 274)																369	0.666667	1	1:1 Ratio Population, 74.09% (n = 274)				480	21.3333	1	2:1 Ratio Population, 69.68% (n = 188)
312	24	2	1:1 Ratio Population, 74.09% (n = 274)																372	24	2	1:1 Ratio Population, 74.09% (n = 274)				482	21.3333	1	2:1 Ratio Population, 69.68% (n = 188)
317	24	2	1:1 Ratio Population, 74.09% (n = 274)																373	24	2	1:1 Ratio Population, 74.09% (n = 274)				484	13.3333	1	2:1 Ratio Population, 69.68% (n = 188)
319	24	2	1:1 Ratio Population, 74.09% (n = 274)																375	24	2	1:1 Ratio Population, 74.09% (n = 274)				485	14.3333	1	2:1 Ratio Population, 69.68% (n = 188)
325	24	2	1:1 Ratio Population, 74.09% (n = 274)																380	24	2	1:1 Ratio Population, 74.09% (n = 274)				498	24	2	2:1 Ratio Population, 69.68% (n = 188)
326	24	2	1:1 Ratio Population, 74.09% (n = 274)																381	24	2	1:1 Ratio Population, 74.09% (n = 274)				508	18	1	2:1 Ratio Population, 69.68% (n = 188)
327	24	2	1:1 Ratio Population, 74.09% (n = 274)																384	24	2	1:1 Ratio Population, 74.09% (n = 274)				509	21.3333	1	2:1 Ratio Population, 69.68% (n = 188)
328	18.3333	1	1:1 Ratio Population, 74.09% (n = 274)																386	24	2	1:1 Ratio Population, 74.09% (n = 274)				511	0	1	2:1 Ratio Population, 69.68% (n = 188)
330	24	2	1:1 Ratio Population, 74.09% (n = 274)																387	0	1	1:1 Ratio Population, 74.09% (n = 274)				523	16	1	2:1 Ratio Population, 69.68% (n = 188)
332	24	2	1:1 Ratio Population, 74.09% (n = 274)																388	24	2	1:1 Ratio Population, 74.09% (n = 274)				524	9.66667	1	2:1 Ratio Population, 69.68% (n = 188)
335	24	2	1:1 Ratio Population, 74.09% (n = 274)																389	24	2	1:1 Ratio Population, 74.09% (n = 274)				527	24	2	2:1 Ratio Population, 69.68% (n = 188)
337	24	2	1:1 Ratio Population, 74.09% (n = 274)																393	24	2	1:1 Ratio Population, 74.09% (n = 274)				528	24	2	2:1 Ratio Population, 69.68% (n = 188)
339	24	2	1:1 Ratio Population, 74.09% (n = 274)																399	24	2	1:1 Ratio Population, 74.09% (n = 274)				530	24	2	2:1 Ratio Population, 69.68% (n = 188)
347	24	2	1:1 Ratio Population, 74.09% (n = 274)																400	24	2	1:1 Ratio Population, 74.09% (n = 274)				533	24	2	2:1 Ratio Population, 69.68% (n = 188)
348	24	2	1:1 Ratio Population, 74.09% (n = 274)																401	24	2	1:1 Ratio Population, 74.09% (n = 274)				534	24	2	2:1 Ratio Population, 69.68% (n = 188)
350	20.6667	1	1:1 Ratio Population, 74.09% (n = 274)																403	24	2	1:1 Ratio Population, 74.09% (n = 274)				536	24	2	2:1 Ratio Population, 69.68% (n = 188)
352	24	2	1:1 Ratio Population, 74.09% (n = 274)																407	24	2	1:1 Ratio Population, 74.09% (n = 274)				546	24	2	2:1 Ratio Population, 69.68% (n = 188)
356	24	2	1:1 Ratio Population, 74.09% (n = 274)																409	0.666667	1	1:1 Ratio Population, 74.09% (n = 274)				547	24	2	2:1 Ratio Population, 69.68% (n = 188)
361	9.33333	1	1:1 Ratio Population, 74.09% (n = 274)																413	10	1	1:1 Ratio Population, 74.09% (n = 274)				548	0	1	2:1 Ratio Population, 69.68% (n = 188)
365	24	2	1:1 Ratio Population, 74.09% (n = 274)																414	24	2	1:1 Ratio Population, 74.09% (n = 274)				549	24	2	2:1 Ratio Population, 69.68% (n = 188)
369	0.666667	1	1:1 Ratio Population, 74.09% (n = 274)																417	0.333333	1	1:1 Ratio Population, 74.09% (n = 274)				557	16.3333	1	2:1 Ratio Population, 69.68% (n = 188)
372	24	2	1:1 Ratio Population, 74.09% (n = 274)																418	2.66667	1	1:1 Ratio Population, 74.09% (n = 274)				558	24	2	2:1 Ratio Population, 69.68% (n = 188)
373	24	2	1:1 Ratio Population, 74.09% (n = 274)																421	24	2	1:1 Ratio Population, 74.09% (n = 274)				566	0	1	2:1 Ratio Population, 69.68% (n = 188)
375	24	2	1:1 Ratio Population, 74.09% (n = 274)																423	24	2	1:1 Ratio Population, 74.09% (n = 274)				568	24	2	2:1 Ratio Population, 69.68% (n = 188)
380	24	2	1:1 Ratio Population, 74.09% (n = 274)																424	11.6667	1	1:1 Ratio Population, 74.09% (n = 274)				578	24	2	2:1 Ratio Population, 69.68% (n = 188)
381	24	2	1:1 Ratio Population, 74.09% (n = 274)																425	24	2	1:1 Ratio Population, 74.09% (n = 274)				579	24	2	2:1 Ratio Population, 69.68% (n = 188)
384	24	2	1:1 Ratio Population, 74.09% (n = 274)																426	24	2	1:1 Ratio Population, 74.09% (n = 274)				581	16.6667	1	2:1 Ratio Population, 69.68% (n = 188)
386	24	2	1:1 Ratio Population, 74.09% (n = 274)																427	13.6667	1	1:1 Ratio Population, 74.09% (n = 274)				584	24	2	2:1 Ratio Population, 69.68% (n = 188)
387	0	1	1:1 Ratio Population, 74.09% (n = 274)																428	24	2	1:1 Ratio Population, 74.09% (n = 274)				594	24	2	2:1 Ratio Population, 69.68% (n = 188)
388	24	2	1:1 Ratio Population, 74.09% (n = 274)																431	24	2	1:1 Ratio Population, 74.09% (n = 274)				600	24	2	2:1 Ratio Population, 69.68% (n = 188)
389	24	2	1:1 Ratio Population, 74.09% (n = 274)																435	24	2	1:1 Ratio Population, 74.09% (n = 274)				608	15	1	2:1 Ratio Population, 69.68% (n = 188)
393	24	2	1:1 Ratio Population, 74.09% (n = 274)																447	24	2	1:1 Ratio Population, 74.09% (n = 274)				615	24	2	2:1 Ratio Population, 69.68% (n = 188)
399	24	2	1:1 Ratio Population, 74.09% (n = 274)																449	12.3333	1	1:1 Ratio Population, 74.09% (n = 274)				618	15.3333	1	2:1 Ratio Population, 69.68% (n = 188)
400	24	2	1:1 Ratio Population, 74.09% (n = 274)																455	24	2	1:1 Ratio Population, 74.09% (n = 274)				625	24	2	2:1 Ratio Population, 69.68% (n = 188)
401	24	2	1:1 Ratio Population, 74.09% (n = 274)																460	24	2	1:1 Ratio Population, 74.09% (n = 274)				631	14	1	2:1 Ratio Population, 69.68% (n = 188)
403	24	2	1:1 Ratio Population, 74.09% (n = 274)																461	24	2	1:1 Ratio Population, 74.09% (n = 274)				632	24	2	2:1 Ratio Population, 69.68% (n = 188)
407	24	2	1:1 Ratio Population, 74.09% (n = 274)																465	0	1	1:1 Ratio Population, 74.09% (n = 274)				633	24	2	2:1 Ratio Population, 69.68% (n = 188)
409	0.666667	1	1:1 Ratio Population, 74.09% (n = 274)																467	24	2	1:1 Ratio Population, 74.09% (n = 274)				634	24	2	2:1 Ratio Population, 69.68% (n = 188)
413	10	1	1:1 Ratio Population, 74.09% (n = 274)																481	17.3333	1	1:1 Ratio Population, 74.09% (n = 274)				644	24	2	2:1 Ratio Population, 69.68% (n = 188)
414	24	2	1:1 Ratio Population, 74.09% (n = 274)																490	24	2	1:1 Ratio Population, 74.09% (n = 274)				652	24	2	2:1 Ratio Population, 69.68% (n = 188)
417	0.333333	1	1:1 Ratio Population, 74.09% (n = 274)																492	24	2	1:1 Ratio Population, 74.09% (n = 274)				654	24	2	2:1 Ratio Population, 69.68% (n = 188)
418	2.66667	1	1:1 Ratio Population, 74.09% (n = 274)																495	1	1	1:1 Ratio Population, 74.09% (n = 274)				664	24	2	2:1 Ratio Population, 69.68% (n = 188)
421	24	2	1:1 Ratio Population, 74.09% (n = 274)																496	24	2	1:1 Ratio Population, 74.09% (n = 274)				670	24	2	2:1 Ratio Population, 69.68% (n = 188)
423	24	2	1:1 Ratio Population, 74.09% (n = 274)																499	24	2	1:1 Ratio Population, 74.09% (n = 274)				680	19.6667	1	2:1 Ratio Population, 69.68% (n = 188)
424	11.6667	1	1:1 Ratio Population, 74.09% (n = 274)																504	24	2	1:1 Ratio Population, 74.09% (n = 274)				689	24	2	2:1 Ratio Population, 69.68% (n = 188)
425	24	2	1:1 Ratio Population, 74.09% (n = 274)																505	24	2	1:1 Ratio Population, 74.09% (n = 274)				694	24	2	2:1 Ratio Population, 69.68% (n = 188)
426	24	2	1:1 Ratio Population, 74.09% (n = 274)																516	10.6667	1	1:1 Ratio Population, 74.09% (n = 274)				695	24	2	2:1 Ratio Population, 69.68% (n = 188)
427	13.6667	1	1:1 Ratio Population, 74.09% (n = 274)																517	24	2	1:1 Ratio Population, 74.09% (n = 274)				702	24	2	2:1 Ratio Population, 69.68% (n = 188)
428	24	2	1:1 Ratio Population, 74.09% (n = 274)																519	8	1	1:1 Ratio Population, 74.09% (n = 274)				703	24	2	2:1 Ratio Population, 69.68% (n = 188)
431	24	2	1:1 Ratio Population, 74.09% (n = 274)																520	1.33333	1	1:1 Ratio Population, 74.09% (n = 274)				707	24	2	2:1 Ratio Population, 69.68% (n = 188)
435	24	2	1:1 Ratio Population, 74.09% (n = 274)																522	24	2	1:1 Ratio Population, 74.09% (n = 274)				708	24	2	2:1 Ratio Population, 69.68% (n = 188)
447	24	2	1:1 Ratio Population, 74.09% (n = 274)																525	24	2	1:1 Ratio Population, 74.09% (n = 274)				715	24	2	2:1 Ratio Population, 69.68% (n = 188)
449	12.3333	1	1:1 Ratio Population, 74.09% (n = 274)																538	13.6667	1	1:1 Ratio Population, 74.09% (n = 274)				729	0	1	2:1 Ratio Population, 69.68% (n = 188)
455	24	2	1:1 Ratio Population, 74.09% (n = 274)																539	9	1	1:1 Ratio Population, 74.09% (n = 274)				731	24	2	2:1 Ratio Population, 69.68% (n = 188)
460	24	2	1:1 Ratio Population, 74.09% (n = 274)																542	24	2	1:1 Ratio Population, 74.09% (n = 274)				732	24	2	2:1 Ratio Population, 69.68% (n = 188)
461	24	2	1:1 Ratio Population, 74.09% (n = 274)																543	7.66667	1	1:1 Ratio Population, 74.09% (n = 274)				736	16	1	2:1 Ratio Population, 69.68% (n = 188)
465	0	1	1:1 Ratio Population, 74.09% (n = 274)																551	24	2	1:1 Ratio Population, 74.09% (n = 274)				749	24	2	2:1 Ratio Population, 69.68% (n = 188)
467	24	2	1:1 Ratio Population, 74.09% (n = 274)																552	19.3333	1	1:1 Ratio Population, 74.09% (n = 274)				756	16.6667	1	2:1 Ratio Population, 69.68% (n = 188)
481	17.3333	1	1:1 Ratio Population, 74.09% (n = 274)																553	24	2	1:1 Ratio Population, 74.09% (n = 274)				759	17.6667	1	2:1 Ratio Population, 69.68% (n = 188)
490	24	2	1:1 Ratio Population, 74.09% (n = 274)																555	24	2	1:1 Ratio Population, 74.09% (n = 274)				766	24	2	2:1 Ratio Population, 69.68% (n = 188)
492	24	2	1:1 Ratio Population, 74.09% (n = 274)																560	24	2	1:1 Ratio Population, 74.09% (n = 274)				771	24	2	2:1 Ratio Population, 69.68% (n = 188)
495	1	1	1:1 Ratio Population, 74.09% (n = 274)																563	24	2	1:1 Ratio Population, 74.09% (n = 274)				772	24	2	2:1 Ratio Population, 69.68% (n = 188)
496	24	2	1:1 Ratio Population, 74.09% (n = 274)																564	24	2	1:1 Ratio Population, 74.09% (n = 274)				773	24	2	2:1 Ratio Population, 69.68% (n = 188)
499	24	2	1:1 Ratio Population, 74.09% (n = 274)																567	24	2	1:1 Ratio Population, 74.09% (n = 274)				776	24	2	2:1 Ratio Population, 69.68% (n = 188)
504	24	2	1:1 Ratio Population, 74.09% (n = 274)																572	11.6667	1	1:1 Ratio Population, 74.09% (n = 274)				783	24	2	2:1 Ratio Population, 69.68% (n = 188)
505	24	2	1:1 Ratio Population, 74.09% (n = 274)																574	24	2	1:1 Ratio Population, 74.09% (n = 274)				801	11	1	2:1 Ratio Population, 69.68% (n = 188)
516	10.6667	1	1:1 Ratio Population, 74.09% (n = 274)																577	24	2	1:1 Ratio Population, 74.09% (n = 274)				807	24	2	2:1 Ratio Population, 69.68% (n = 188)
517	24	2	1:1 Ratio Population, 74.09% (n = 274)																582	24	2	1:1 Ratio Population, 74.09% (n = 274)				809	24	2	2:1 Ratio Population, 69.68% (n = 188)
519	8	1	1:1 Ratio Population, 74.09% (n = 274)																587	24	2	1:1 Ratio Population, 74.09% (n = 274)				811	24	2	2:1 Ratio Population, 69.68% (n = 188)
520	1.33333	1	1:1 Ratio Population, 74.09% (n = 274)																596	24	2	1:1 Ratio Population, 74.09% (n = 274)				812	24	2	2:1 Ratio Population, 69.68% (n = 188)
522	24	2	1:1 Ratio Population, 74.09% (n = 274)																597	12.3333	1	1:1 Ratio Population, 74.09% (n = 274)				817	24	2	2:1 Ratio Population, 69.68% (n = 188)
525	24	2	1:1 Ratio Population, 74.09% (n = 274)																599	24	2	1:1 Ratio Population, 74.09% (n = 274)				819	24	2	2:1 Ratio Population, 69.68% (n = 188)
538	13.6667	1	1:1 Ratio Population, 74.09% (n = 274)																604	12.3333	1	1:1 Ratio Population, 74.09% (n = 274)				823	0	1	2:1 Ratio Population, 69.68% (n = 188)
539	9	1	1:1 Ratio Population, 74.09% (n = 274)																606	24	2	1:1 Ratio Population, 74.09% (n = 274)				828	21.3333	1	2:1 Ratio Population, 69.68% (n = 188)
542	24	2	1:1 Ratio Population, 74.09% (n = 274)																609	24	2	1:1 Ratio Population, 74.09% (n = 274)				832	24	2	2:1 Ratio Population, 69.68% (n = 188)
543	7.66667	1	1:1 Ratio Population, 74.09% (n = 274)																610	24	2	1:1 Ratio Population, 74.09% (n = 274)
551	24	2	1:1 Ratio Population, 74.09% (n = 274)																611	24	2	1:1 Ratio Population, 74.09% (n = 274)
552	19.3333	1	1:1 Ratio Population, 74.09% (n = 274)																616	24	2	1:1 Ratio Population, 74.09% (n = 274)
553	24	2	1:1 Ratio Population, 74.09% (n = 274)																617	24	2	1:1 Ratio Population, 74.09% (n = 274)
555	24	2	1:1 Ratio Population, 74.09% (n = 274)																621	24	2	1:1 Ratio Population, 74.09% (n = 274)
560	24	2	1:1 Ratio Population, 74.09% (n = 274)																622	12	1	1:1 Ratio Population, 74.09% (n = 274)
563	24	2	1:1 Ratio Population, 74.09% (n = 274)																624	24	2	1:1 Ratio Population, 74.09% (n = 274)
564	24	2	1:1 Ratio Population, 74.09% (n = 274)																628	19.6667	1	1:1 Ratio Population, 74.09% (n = 274)
567	24	2	1:1 Ratio Population, 74.09% (n = 274)																630	24	2	1:1 Ratio Population, 74.09% (n = 274)
572	11.6667	1	1:1 Ratio Population, 74.09% (n = 274)																635	24	2	1:1 Ratio Population, 74.09% (n = 274)
574	24	2	1:1 Ratio Population, 74.09% (n = 274)																637	24	2	1:1 Ratio Population, 74.09% (n = 274)
577	24	2	1:1 Ratio Population, 74.09% (n = 274)																642	24	2	1:1 Ratio Population, 74.09% (n = 274)
582	24	2	1:1 Ratio Population, 74.09% (n = 274)																643	24	2	1:1 Ratio Population, 74.09% (n = 274)
587	24	2	1:1 Ratio Population, 74.09% (n = 274)																645	24	2	1:1 Ratio Population, 74.09% (n = 274)
596	24	2	1:1 Ratio Population, 74.09% (n = 274)																650	24	2	1:1 Ratio Population, 74.09% (n = 274)
597	12.3333	1	1:1 Ratio Population, 74.09% (n = 274)																651	24	2	1:1 Ratio Population, 74.09% (n = 274)
599	24	2	1:1 Ratio Population, 74.09% (n = 274)																655	24	2	1:1 Ratio Population, 74.09% (n = 274)
604	12.3333	1	1:1 Ratio Population, 74.09% (n = 274)																656	24	2	1:1 Ratio Population, 74.09% (n = 274)
606	24	2	1:1 Ratio Population, 74.09% (n = 274)																659	12.6667	1	1:1 Ratio Population, 74.09% (n = 274)
609	24	2	1:1 Ratio Population, 74.09% (n = 274)																665	24	2	1:1 Ratio Population, 74.09% (n = 274)
610	24	2	1:1 Ratio Population, 74.09% (n = 274)																667	16	1	1:1 Ratio Population, 74.09% (n = 274)
611	24	2	1:1 Ratio Population, 74.09% (n = 274)																668	24	2	1:1 Ratio Population, 74.09% (n = 274)
616	24	2	1:1 Ratio Population, 74.09% (n = 274)																669	24	2	1:1 Ratio Population, 74.09% (n = 274)
617	24	2	1:1 Ratio Population, 74.09% (n = 274)																673	24	2	1:1 Ratio Population, 74.09% (n = 274)
621	24	2	1:1 Ratio Population, 74.09% (n = 274)																676	24	2	1:1 Ratio Population, 74.09% (n = 274)
622	12	1	1:1 Ratio Population, 74.09% (n = 274)																678	24	2	1:1 Ratio Population, 74.09% (n = 274)
624	24	2	1:1 Ratio Population, 74.09% (n = 274)																683	24	2	1:1 Ratio Population, 74.09% (n = 274)
628	19.6667	1	1:1 Ratio Population, 74.09% (n = 274)																684	24	2	1:1 Ratio Population, 74.09% (n = 274)
630	24	2	1:1 Ratio Population, 74.09% (n = 274)																688	24	2	1:1 Ratio Population, 74.09% (n = 274)
635	24	2	1:1 Ratio Population, 74.09% (n = 274)																690	24	2	1:1 Ratio Population, 74.09% (n = 274)
637	24	2	1:1 Ratio Population, 74.09% (n = 274)																692	2	1	1:1 Ratio Population, 74.09% (n = 274)
642	24	2	1:1 Ratio Population, 74.09% (n = 274)																693	24	2	1:1 Ratio Population, 74.09% (n = 274)
643	24	2	1:1 Ratio Population, 74.09% (n = 274)																696	5.66667	1	1:1 Ratio Population, 74.09% (n = 274)
645	24	2	1:1 Ratio Population, 74.09% (n = 274)																697	24	2	1:1 Ratio Population, 74.09% (n = 274)
650	24	2	1:1 Ratio Population, 74.09% (n = 274)																700	14.6667	1	1:1 Ratio Population, 74.09% (n = 274)
651	24	2	1:1 Ratio Population, 74.09% (n = 274)																701	24	2	1:1 Ratio Population, 74.09% (n = 274)
655	24	2	1:1 Ratio Population, 74.09% (n = 274)																704	2.33333	1	1:1 Ratio Population, 74.09% (n = 274)
656	24	2	1:1 Ratio Population, 74.09% (n = 274)																705	24	2	1:1 Ratio Population, 74.09% (n = 274)
659	12.6667	1	1:1 Ratio Population, 74.09% (n = 274)																706	24	2	1:1 Ratio Population, 74.09% (n = 274)
665	24	2	1:1 Ratio Population, 74.09% (n = 274)																712	24	2	1:1 Ratio Population, 74.09% (n = 274)
667	16	1	1:1 Ratio Population, 74.09% (n = 274)																713	24	2	1:1 Ratio Population, 74.09% (n = 274)
668	24	2	1:1 Ratio Population, 74.09% (n = 274)																714	24	2	1:1 Ratio Population, 74.09% (n = 274)
669	24	2	1:1 Ratio Population, 74.09% (n = 274)																716	24	2	1:1 Ratio Population, 74.09% (n = 274)
673	24	2	1:1 Ratio Population, 74.09% (n = 274)																717	24	2	1:1 Ratio Population, 74.09% (n = 274)
676	24	2	1:1 Ratio Population, 74.09% (n = 274)																718	24	2	1:1 Ratio Population, 74.09% (n = 274)
678	24	2	1:1 Ratio Population, 74.09% (n = 274)																721	24	2	1:1 Ratio Population, 74.09% (n = 274)
683	24	2	1:1 Ratio Population, 74.09% (n = 274)																723	24	2	1:1 Ratio Population, 74.09% (n = 274)
684	24	2	1:1 Ratio Population, 74.09% (n = 274)																724	5.33333	1	1:1 Ratio Population, 74.09% (n = 274)
688	24	2	1:1 Ratio Population, 74.09% (n = 274)																730	24	2	1:1 Ratio Population, 74.09% (n = 274)
690	24	2	1:1 Ratio Population, 74.09% (n = 274)																734	24	2	1:1 Ratio Population, 74.09% (n = 274)
692	2	1	1:1 Ratio Population, 74.09% (n = 274)																737	0.666667	1	1:1 Ratio Population, 74.09% (n = 274)
693	24	2	1:1 Ratio Population, 74.09% (n = 274)																740	0	1	1:1 Ratio Population, 74.09% (n = 274)
696	5.66667	1	1:1 Ratio Population, 74.09% (n = 274)																741	22.3333	1	1:1 Ratio Population, 74.09% (n = 274)
697	24	2	1:1 Ratio Population, 74.09% (n = 274)																742	17.6667	1	1:1 Ratio Population, 74.09% (n = 274)
700	14.6667	1	1:1 Ratio Population, 74.09% (n = 274)																743	2.33333	1	1:1 Ratio Population, 74.09% (n = 274)
701	24	2	1:1 Ratio Population, 74.09% (n = 274)																748	21.3333	1	1:1 Ratio Population, 74.09% (n = 274)
704	2.33333	1	1:1 Ratio Population, 74.09% (n = 274)																751	24	2	1:1 Ratio Population, 74.09% (n = 274)
705	24	2	1:1 Ratio Population, 74.09% (n = 274)																753	24	2	1:1 Ratio Population, 74.09% (n = 274)
706	24	2	1:1 Ratio Population, 74.09% (n = 274)																755	24	2	1:1 Ratio Population, 74.09% (n = 274)
712	24	2	1:1 Ratio Population, 74.09% (n = 274)																757	24	2	1:1 Ratio Population, 74.09% (n = 274)
713	24	2	1:1 Ratio Population, 74.09% (n = 274)																760	24	2	1:1 Ratio Population, 74.09% (n = 274)
714	24	2	1:1 Ratio Population, 74.09% (n = 274)																763	24	2	1:1 Ratio Population, 74.09% (n = 274)
716	24	2	1:1 Ratio Population, 74.09% (n = 274)																765	24	2	1:1 Ratio Population, 74.09% (n = 274)
717	24	2	1:1 Ratio Population, 74.09% (n = 274)																769	24	2	1:1 Ratio Population, 74.09% (n = 274)
718	24	2	1:1 Ratio Population, 74.09% (n = 274)																778	24	2	1:1 Ratio Population, 74.09% (n = 274)
721	24	2	1:1 Ratio Population, 74.09% (n = 274)																779	24	2	1:1 Ratio Population, 74.09% (n = 274)
723	24	2	1:1 Ratio Population, 74.09% (n = 274)																782	24	2	1:1 Ratio Population, 74.09% (n = 274)
724	5.33333	1	1:1 Ratio Population, 74.09% (n = 274)																786	24	2	1:1 Ratio Population, 74.09% (n = 274)
730	24	2	1:1 Ratio Population, 74.09% (n = 274)																788	24	2	1:1 Ratio Population, 74.09% (n = 274)
734	24	2	1:1 Ratio Population, 74.09% (n = 274)																789	24	2	1:1 Ratio Population, 74.09% (n = 274)
737	0.666667	1	1:1 Ratio Population, 74.09% (n = 274)																794	24	2	1:1 Ratio Population, 74.09% (n = 274)
740	0	1	1:1 Ratio Population, 74.09% (n = 274)																797	17	1	1:1 Ratio Population, 74.09% (n = 274)
741	22.3333	1	1:1 Ratio Population, 74.09% (n = 274)																804	24	2	1:1 Ratio Population, 74.09% (n = 274)
742	17.6667	1	1:1 Ratio Population, 74.09% (n = 274)																805	24	2	1:1 Ratio Population, 74.09% (n = 274)
743	2.33333	1	1:1 Ratio Population, 74.09% (n = 274)																808	17.6667	1	1:1 Ratio Population, 74.09% (n = 274)
748	21.3333	1	1:1 Ratio Population, 74.09% (n = 274)																813	24	2	1:1 Ratio Population, 74.09% (n = 274)
751	24	2	1:1 Ratio Population, 74.09% (n = 274)																815	24	2	1:1 Ratio Population, 74.09% (n = 274)
753	24	2	1:1 Ratio Population, 74.09% (n = 274)																816	4.33333	1	1:1 Ratio Population, 74.09% (n = 274)
755	24	2	1:1 Ratio Population, 74.09% (n = 274)																820	24	2	1:1 Ratio Population, 74.09% (n = 274)
757	24	2	1:1 Ratio Population, 74.09% (n = 274)																821	24	2	1:1 Ratio Population, 74.09% (n = 274)
760	24	2	1:1 Ratio Population, 74.09% (n = 274)																829	24	2	1:1 Ratio Population, 74.09% (n = 274)
763	24	2	1:1 Ratio Population, 74.09% (n = 274)																830	24	2	1:1 Ratio Population, 74.09% (n = 274)
765	24	2	1:1 Ratio Population, 74.09% (n = 274)																833	24	2	1:1 Ratio Population, 74.09% (n = 274)
769	24	2	1:1 Ratio Population, 74.09% (n = 274)																834	24	2	1:1 Ratio Population, 74.09% (n = 274)
778	24	2	1:1 Ratio Population, 74.09% (n = 274)																835	24	2	1:1 Ratio Population, 74.09% (n = 274)
779	24	2	1:1 Ratio Population, 74.09% (n = 274)																837	2	1	1:1 Ratio Population, 74.09% (n = 274)
782	24	2	1:1 Ratio Population, 74.09% (n = 274)
786	24	2	1:1 Ratio Population, 74.09% (n = 274)
788	24	2	1:1 Ratio Population, 74.09% (n = 274)
789	24	2	1:1 Ratio Population, 74.09% (n = 274)
794	24	2	1:1 Ratio Population, 74.09% (n = 274)
797	17	1	1:1 Ratio Population, 74.09% (n = 274)
804	24	2	1:1 Ratio Population, 74.09% (n = 274)
805	24	2	1:1 Ratio Population, 74.09% (n = 274)
808	17.6667	1	1:1 Ratio Population, 74.09% (n = 274)
813	24	2	1:1 Ratio Population, 74.09% (n = 274)
815	24	2	1:1 Ratio Population, 74.09% (n = 274)
816	4.33333	1	1:1 Ratio Population, 74.09% (n = 274)
820	24	2	1:1 Ratio Population, 74.09% (n = 274)
821	24	2	1:1 Ratio Population, 74.09% (n = 274)
829	24	2	1:1 Ratio Population, 74.09% (n = 274)
830	24	2	1:1 Ratio Population, 74.09% (n = 274)
833	24	2	1:1 Ratio Population, 74.09% (n = 274)
834	24	2	1:1 Ratio Population, 74.09% (n = 274)
835	24	2	1:1 Ratio Population, 74.09% (n = 274)
837	2	1	1:1 Ratio Population, 74.09% (n = 274)
14	0.333333	1	2:1 Ratio Population, 69.68% (n = 188)
19	24	2	2:1 Ratio Population, 69.68% (n = 188)
20	24	2	2:1 Ratio Population, 69.68% (n = 188)
21	24	2	2:1 Ratio Population, 69.68% (n = 188)
22	18	1	2:1 Ratio Population, 69.68% (n = 188)
27	24	2	2:1 Ratio Population, 69.68% (n = 188)
30	24	2	2:1 Ratio Population, 69.68% (n = 188)
42	24	2	2:1 Ratio Population, 69.68% (n = 188)
44	24	2	2:1 Ratio Population, 69.68% (n = 188)
46	22.6667	1	2:1 Ratio Population, 69.68% (n = 188)
47	5	1	2:1 Ratio Population, 69.68% (n = 188)
48	24	2	2:1 Ratio Population, 69.68% (n = 188)
55	24	2	2:1 Ratio Population, 69.68% (n = 188)
60	24	2	2:1 Ratio Population, 69.68% (n = 188)
65	13.3333	1	2:1 Ratio Population, 69.68% (n = 188)
66	24	2	2:1 Ratio Population, 69.68% (n = 188)
69	24	2	2:1 Ratio Population, 69.68% (n = 188)
71	16	1	2:1 Ratio Population, 69.68% (n = 188)
73	24	2	2:1 Ratio Population, 69.68% (n = 188)
74	24	2	2:1 Ratio Population, 69.68% (n = 188)
76	24	2	2:1 Ratio Population, 69.68% (n = 188)
85	11.3333	1	2:1 Ratio Population, 69.68% (n = 188)
91	24	2	2:1 Ratio Population, 69.68% (n = 188)
95	24	2	2:1 Ratio Population, 69.68% (n = 188)
99	24	2	2:1 Ratio Population, 69.68% (n = 188)
100	13.3333	1	2:1 Ratio Population, 69.68% (n = 188)
103	24	2	2:1 Ratio Population, 69.68% (n = 188)
107	22.3333	1	2:1 Ratio Population, 69.68% (n = 188)
108	24	2	2:1 Ratio Population, 69.68% (n = 188)
122	20.6667	1	2:1 Ratio Population, 69.68% (n = 188)
125	24	2	2:1 Ratio Population, 69.68% (n = 188)
126	9.66667	1	2:1 Ratio Population, 69.68% (n = 188)
131	9.33333	1	2:1 Ratio Population, 69.68% (n = 188)
133	24	2	2:1 Ratio Population, 69.68% (n = 188)
138	24	2	2:1 Ratio Population, 69.68% (n = 188)
139	24	2	2:1 Ratio Population, 69.68% (n = 188)
140	24	2	2:1 Ratio Population, 69.68% (n = 188)
145	24	2	2:1 Ratio Population, 69.68% (n = 188)
157	24	2	2:1 Ratio Population, 69.68% (n = 188)
158	24	2	2:1 Ratio Population, 69.68% (n = 188)
173	18	1	2:1 Ratio Population, 69.68% (n = 188)
175	24	2	2:1 Ratio Population, 69.68% (n = 188)
177	24	2	2:1 Ratio Population, 69.68% (n = 188)
183	22.3333	1	2:1 Ratio Population, 69.68% (n = 188)
184	24	2	2:1 Ratio Population, 69.68% (n = 188)
185	1.33333	1	2:1 Ratio Population, 69.68% (n = 188)
192	24	2	2:1 Ratio Population, 69.68% (n = 188)
197	24	2	2:1 Ratio Population, 69.68% (n = 188)
199	24	2	2:1 Ratio Population, 69.68% (n = 188)
201	24	2	2:1 Ratio Population, 69.68% (n = 188)
202	24	2	2:1 Ratio Population, 69.68% (n = 188)
205	24	2	2:1 Ratio Population, 69.68% (n = 188)
206	24	2	2:1 Ratio Population, 69.68% (n = 188)
208	24	2	2:1 Ratio Population, 69.68% (n = 188)
212	13.6667	1	2:1 Ratio Population, 69.68% (n = 188)
213	24	2	2:1 Ratio Population, 69.68% (n = 188)
215	24	2	2:1 Ratio Population, 69.68% (n = 188)
218	24	2	2:1 Ratio Population, 69.68% (n = 188)
242	0	1	2:1 Ratio Population, 69.68% (n = 188)
266	24	2	2:1 Ratio Population, 69.68% (n = 188)
279	24	2	2:1 Ratio Population, 69.68% (n = 188)
282	24	2	2:1 Ratio Population, 69.68% (n = 188)
288	24	2	2:1 Ratio Population, 69.68% (n = 188)
289	24	2	2:1 Ratio Population, 69.68% (n = 188)
290	24	2	2:1 Ratio Population, 69.68% (n = 188)
291	6.66667	1	2:1 Ratio Population, 69.68% (n = 188)
299	24	2	2:1 Ratio Population, 69.68% (n = 188)
305	5.33333	1	2:1 Ratio Population, 69.68% (n = 188)
307	24	2	2:1 Ratio Population, 69.68% (n = 188)
308	24	2	2:1 Ratio Population, 69.68% (n = 188)
313	12	1	2:1 Ratio Population, 69.68% (n = 188)
323	10.3333	1	2:1 Ratio Population, 69.68% (n = 188)
324	9.33333	1	2:1 Ratio Population, 69.68% (n = 188)
341	9.33333	1	2:1 Ratio Population, 69.68% (n = 188)
342	24	2	2:1 Ratio Population, 69.68% (n = 188)
343	24	2	2:1 Ratio Population, 69.68% (n = 188)
346	0.333333	1	2:1 Ratio Population, 69.68% (n = 188)
354	24	2	2:1 Ratio Population, 69.68% (n = 188)
360	24	2	2:1 Ratio Population, 69.68% (n = 188)
363	24	2	2:1 Ratio Population, 69.68% (n = 188)
364	24	2	2:1 Ratio Population, 69.68% (n = 188)
367	14	1	2:1 Ratio Population, 69.68% (n = 188)
370	24	2	2:1 Ratio Population, 69.68% (n = 188)
382	24	2	2:1 Ratio Population, 69.68% (n = 188)
391	24	2	2:1 Ratio Population, 69.68% (n = 188)
394	6.66667	1	2:1 Ratio Population, 69.68% (n = 188)
397	24	2	2:1 Ratio Population, 69.68% (n = 188)
404	24	2	2:1 Ratio Population, 69.68% (n = 188)
411	0.666667	1	2:1 Ratio Population, 69.68% (n = 188)
415	24	2	2:1 Ratio Population, 69.68% (n = 188)
420	24	2	2:1 Ratio Population, 69.68% (n = 188)
429	24	2	2:1 Ratio Population, 69.68% (n = 188)
430	24	2	2:1 Ratio Population, 69.68% (n = 188)
433	24	2	2:1 Ratio Population, 69.68% (n = 188)
436	24	2	2:1 Ratio Population, 69.68% (n = 188)
442	16.3333	1	2:1 Ratio Population, 69.68% (n = 188)
443	24	2	2:1 Ratio Population, 69.68% (n = 188)
446	24	2	2:1 Ratio Population, 69.68% (n = 188)
451	14	1	2:1 Ratio Population, 69.68% (n = 188)
454	4.33333	1	2:1 Ratio Population, 69.68% (n = 188)
457	24	2	2:1 Ratio Population, 69.68% (n = 188)
459	24	2	2:1 Ratio Population, 69.68% (n = 188)
462	24	2	2:1 Ratio Population, 69.68% (n = 188)
463	24	2	2:1 Ratio Population, 69.68% (n = 188)
466	24	2	2:1 Ratio Population, 69.68% (n = 188)
469	24	2	2:1 Ratio Population, 69.68% (n = 188)
470	24	2	2:1 Ratio Population, 69.68% (n = 188)
471	24	2	2:1 Ratio Population, 69.68% (n = 188)
473	13.6667	1	2:1 Ratio Population, 69.68% (n = 188)
474	15.3333	1	2:1 Ratio Population, 69.68% (n = 188)
476	24	2	2:1 Ratio Population, 69.68% (n = 188)
478	24	2	2:1 Ratio Population, 69.68% (n = 188)
479	0.333333	1	2:1 Ratio Population, 69.68% (n = 188)
480	21.3333	1	2:1 Ratio Population, 69.68% (n = 188)
482	21.3333	1	2:1 Ratio Population, 69.68% (n = 188)
484	13.3333	1	2:1 Ratio Population, 69.68% (n = 188)
485	14.3333	1	2:1 Ratio Population, 69.68% (n = 188)
498	24	2	2:1 Ratio Population, 69.68% (n = 188)
508	18	1	2:1 Ratio Population, 69.68% (n = 188)
509	21.3333	1	2:1 Ratio Population, 69.68% (n = 188)
511	0	1	2:1 Ratio Population, 69.68% (n = 188)
523	16	1	2:1 Ratio Population, 69.68% (n = 188)
524	9.66667	1	2:1 Ratio Population, 69.68% (n = 188)
527	24	2	2:1 Ratio Population, 69.68% (n = 188)
528	24	2	2:1 Ratio Population, 69.68% (n = 188)
530	24	2	2:1 Ratio Population, 69.68% (n = 188)
533	24	2	2:1 Ratio Population, 69.68% (n = 188)
534	24	2	2:1 Ratio Population, 69.68% (n = 188)
536	24	2	2:1 Ratio Population, 69.68% (n = 188)
546	24	2	2:1 Ratio Population, 69.68% (n = 188)
547	24	2	2:1 Ratio Population, 69.68% (n = 188)
548	0	1	2:1 Ratio Population, 69.68% (n = 188)
549	24	2	2:1 Ratio Population, 69.68% (n = 188)
557	16.3333	1	2:1 Ratio Population, 69.68% (n = 188)
558	24	2	2:1 Ratio Population, 69.68% (n = 188)
566	0	1	2:1 Ratio Population, 69.68% (n = 188)
568	24	2	2:1 Ratio Population, 69.68% (n = 188)
578	24	2	2:1 Ratio Population, 69.68% (n = 188)
579	24	2	2:1 Ratio Population, 69.68% (n = 188)
581	16.6667	1	2:1 Ratio Population, 69.68% (n = 188)
584	24	2	2:1 Ratio Population, 69.68% (n = 188)
594	24	2	2:1 Ratio Population, 69.68% (n = 188)
600	24	2	2:1 Ratio Population, 69.68% (n = 188)
608	15	1	2:1 Ratio Population, 69.68% (n = 188)
615	24	2	2:1 Ratio Population, 69.68% (n = 188)
618	15.3333	1	2:1 Ratio Population, 69.68% (n = 188)
625	24	2	2:1 Ratio Population, 69.68% (n = 188)
631	14	1	2:1 Ratio Population, 69.68% (n = 188)
632	24	2	2:1 Ratio Population, 69.68% (n = 188)
633	24	2	2:1 Ratio Population, 69.68% (n = 188)
634	24	2	2:1 Ratio Population, 69.68% (n = 188)
644	24	2	2:1 Ratio Population, 69.68% (n = 188)
652	24	2	2:1 Ratio Population, 69.68% (n = 188)
654	24	2	2:1 Ratio Population, 69.68% (n = 188)
664	24	2	2:1 Ratio Population, 69.68% (n = 188)
670	24	2	2:1 Ratio Population, 69.68% (n = 188)
680	19.6667	1	2:1 Ratio Population, 69.68% (n = 188)
689	24	2	2:1 Ratio Population, 69.68% (n = 188)
694	24	2	2:1 Ratio Population, 69.68% (n = 188)
695	24	2	2:1 Ratio Population, 69.68% (n = 188)
702	24	2	2:1 Ratio Population, 69.68% (n = 188)
703	24	2	2:1 Ratio Population, 69.68% (n = 188)
707	24	2	2:1 Ratio Population, 69.68% (n = 188)
708	24	2	2:1 Ratio Population, 69.68% (n = 188)
715	24	2	2:1 Ratio Population, 69.68% (n = 188)
729	0	1	2:1 Ratio Population, 69.68% (n = 188)
731	24	2	2:1 Ratio Population, 69.68% (n = 188)
732	24	2	2:1 Ratio Population, 69.68% (n = 188)
736	16	1	2:1 Ratio Population, 69.68% (n = 188)
749	24	2	2:1 Ratio Population, 69.68% (n = 188)
756	16.6667	1	2:1 Ratio Population, 69.68% (n = 188)
759	17.6667	1	2:1 Ratio Population, 69.68% (n = 188)
766	24	2	2:1 Ratio Population, 69.68% (n = 188)
771	24	2	2:1 Ratio Population, 69.68% (n = 188)
772	24	2	2:1 Ratio Population, 69.68% (n = 188)
773	24	2	2:1 Ratio Population, 69.68% (n = 188)
776	24	2	2:1 Ratio Population, 69.68% (n = 188)
783	24	2	2:1 Ratio Population, 69.68% (n = 188)
801	11	1	2:1 Ratio Population, 69.68% (n = 188)
807	24	2	2:1 Ratio Population, 69.68% (n = 188)
809	24	2	2:1 Ratio Population, 69.68% (n = 188)
811	24	2	2:1 Ratio Population, 69.68% (n = 188)
812	24	2	2:1 Ratio Population, 69.68% (n = 188)
817	24	2	2:1 Ratio Population, 69.68% (n = 188)
819	24	2	2:1 Ratio Population, 69.68% (n = 188)
823	0	1	2:1 Ratio Population, 69.68% (n = 188)
828	21.3333	1	2:1 Ratio Population, 69.68% (n = 188)
832	24	2	2:1 Ratio Population, 69.68% (n = 188)
190	24	2	3:1 Ratio Population, 66.67%(n = 39)
191	24	2	3:1 Ratio Population, 66.67%(n = 39)
235	24	2	3:1 Ratio Population, 66.67%(n = 39)
246	24	2	3:1 Ratio Population, 66.67%(n = 39)
271	24	2	3:1 Ratio Population, 66.67%(n = 39)
286	24	2	3:1 Ratio Population, 66.67%(n = 39)
297	18	1	3:1 Ratio Population, 66.67%(n = 39)
306	13.3333	1	3:1 Ratio Population, 66.67%(n = 39)
374	24	2	3:1 Ratio Population, 66.67%(n = 39)
378	20.3333	1	3:1 Ratio Population, 66.67%(n = 39)
396	0.333333	1	3:1 Ratio Population, 66.67%(n = 39)
419	0	1	3:1 Ratio Population, 66.67%(n = 39)
437	24	2	3:1 Ratio Population, 66.67%(n = 39)
450	24	2	3:1 Ratio Population, 66.67%(n = 39)
486	24	2	3:1 Ratio Population, 66.67%(n = 39)
502	24	2	3:1 Ratio Population, 66.67%(n = 39)
503	16.3333	1	3:1 Ratio Population, 66.67%(n = 39)
518	24	2	3:1 Ratio Population, 66.67%(n = 39)
529	18.3333	1	3:1 Ratio Population, 66.67%(n = 39)
556	24	2	3:1 Ratio Population, 66.67%(n = 39)
565	24	2	3:1 Ratio Population, 66.67%(n = 39)
576	24	2	3:1 Ratio Population, 66.67%(n = 39)
589	24	2	3:1 Ratio Population, 66.67%(n = 39)
595	24	2	3:1 Ratio Population, 66.67%(n = 39)
602	19.6667	1	3:1 Ratio Population, 66.67%(n = 39)
623	24	2	3:1 Ratio Population, 66.67%(n = 39)
626	0	1	3:1 Ratio Population, 66.67%(n = 39)
640	24	2	3:1 Ratio Population, 66.67%(n = 39)
647	15	1	3:1 Ratio Population, 66.67%(n = 39)
653	19.6667	1	3:1 Ratio Population, 66.67%(n = 39)
710	24	2	3:1 Ratio Population, 66.67%(n = 39)
752	24	2	3:1 Ratio Population, 66.67%(n = 39)
780	24	2	3:1 Ratio Population, 66.67%(n = 39)
784	12.3333	1	3:1 Ratio Population, 66.67%(n = 39)
798	24	2	3:1 Ratio Population, 66.67%(n = 39)
799	24	2	3:1 Ratio Population, 66.67%(n = 39)
800	24	2	3:1 Ratio Population, 66.67%(n = 39)
818	24	2	3:1 Ratio Population, 66.67%(n = 39)
825	0	1	3:1 Ratio Population, 66.67%(n = 39)

## Sheet: Cell Line 10 - HN137P (Exp 2)
Cell Line 10 - HN137P (Exp 2)
Combined Data					Immune Cell Only Population:							Tumor Cell Only Population							1:1 Ratio Population							2:1 Ratio Population							3:1 Ratio Population
Trap ID	Cell Death Times	Status	Group		Trap ID	Cell Death Times	Status	Group	Survivability	Timepoints		Trap ID	Cell Death Times	Status	Group	Survivability	Timepoints		Trap ID	Cell Death Times	Status	Group	Survivability	Timepoints		Trap ID	Cell Death Times	Status	Group	Survivability	Timepoints		Trap ID	Cell Death Times	Status	Group	Survivability	Timepoints
2	24	2	Single Immune Cell Population, 100.00% (n = 15)		2	24	2	Single Immune Cell Population, 100.00% (n = 15)	1	24		1	24	2	Single Tumor Cell Population, 100.00% (n = 13)	1	24		8	24	2	1:1 Ratio Population, 68.92% (n = 251)	1	1.33333		16	24	2	2:1 Ratio Population, 66.67% (n = 102)	1	1.66667		225	5	1	3:1 Ratio Population, 70.00%(n = 20)	1	3
36	24	2	Single Immune Cell Population, 100.00% (n = 15)		36	24	2	Single Immune Cell Population, 100.00% (n = 15)	1	24		28	24	2	Single Tumor Cell Population, 100.00% (n = 13)	1	24		9	24	2	1:1 Ratio Population, 68.92% (n = 251)	0.996016	1.33333		25	24	2	2:1 Ratio Population, 66.67% (n = 102)	0.990196	1.66667		235	10.6667	1	3:1 Ratio Population, 70.00%(n = 20)	0.95	3
61	24	2	Single Immune Cell Population, 100.00% (n = 15)		61	24	2	Single Immune Cell Population, 100.00% (n = 15)				103	24	2	Single Tumor Cell Population, 100.00% (n = 13)				10	24	2	1:1 Ratio Population, 68.92% (n = 251)	0.992032	5.66667		26	24	2	2:1 Ratio Population, 66.67% (n = 102)	0.980392	2		250	24	2	3:1 Ratio Population, 70.00%(n = 20)	0.9	5
79	24	2	Single Immune Cell Population, 100.00% (n = 15)		79	24	2	Single Immune Cell Population, 100.00% (n = 15)				114	24	2	Single Tumor Cell Population, 100.00% (n = 13)				12	6.33333	1	1:1 Ratio Population, 68.92% (n = 251)	0.984064	6		42	24	2	2:1 Ratio Population, 66.67% (n = 102)	0.960784	3.33333		259	11.6667	1	3:1 Ratio Population, 70.00%(n = 20)	0.85	10.6667
149	24	2	Single Immune Cell Population, 100.00% (n = 15)		149	24	2	Single Immune Cell Population, 100.00% (n = 15)				195	24	2	Single Tumor Cell Population, 100.00% (n = 13)				14	24	2	1:1 Ratio Population, 68.92% (n = 251)	0.976096	6.33333		55	24	2	2:1 Ratio Population, 66.67% (n = 102)	0.95098	5.33333		273	24	2	3:1 Ratio Population, 70.00%(n = 20)	0.8	11.6667
159	24	2	Single Immune Cell Population, 100.00% (n = 15)		159	24	2	Single Immune Cell Population, 100.00% (n = 15)				223	24	2	Single Tumor Cell Population, 100.00% (n = 13)				19	24	2	1:1 Ratio Population, 68.92% (n = 251)	0.968127	6.66667		56	24	2	2:1 Ratio Population, 66.67% (n = 102)	0.931373	5.66667		276	24	2	3:1 Ratio Population, 70.00%(n = 20)	0.75	13
164	24	2	Single Immune Cell Population, 100.00% (n = 15)		164	24	2	Single Immune Cell Population, 100.00% (n = 15)				292	24	2	Single Tumor Cell Population, 100.00% (n = 13)				22	24	2	1:1 Ratio Population, 68.92% (n = 251)	0.964143	7.33333		62	24	2	2:1 Ratio Population, 66.67% (n = 102)	0.921569	8		298	18	1	3:1 Ratio Population, 70.00%(n = 20)	0.7	18
168	24	2	Single Immune Cell Population, 100.00% (n = 15)		168	24	2	Single Immune Cell Population, 100.00% (n = 15)				387	24	2	Single Tumor Cell Population, 100.00% (n = 13)				23	24	2	1:1 Ratio Population, 68.92% (n = 251)	0.956175	7.66667		65	24	2	2:1 Ratio Population, 66.67% (n = 102)	0.911765	8.33333		323	24	2	3:1 Ratio Population, 70.00%(n = 20)	0.7	24
337	24	2	Single Immune Cell Population, 100.00% (n = 15)		337	24	2	Single Immune Cell Population, 100.00% (n = 15)				440	24	2	Single Tumor Cell Population, 100.00% (n = 13)				27	24	2	1:1 Ratio Population, 68.92% (n = 251)	0.948207	8.33333		71	24	2	2:1 Ratio Population, 66.67% (n = 102)	0.901961	9		329	24	2	3:1 Ratio Population, 70.00%(n = 20)
368	24	2	Single Immune Cell Population, 100.00% (n = 15)		368	24	2	Single Immune Cell Population, 100.00% (n = 15)				446	24	2	Single Tumor Cell Population, 100.00% (n = 13)				32	24	2	1:1 Ratio Population, 68.92% (n = 251)	0.936255	8.66667		73	2	1	2:1 Ratio Population, 66.67% (n = 102)	0.882353	9.66667		338	24	2	3:1 Ratio Population, 70.00%(n = 20)
400	24	2	Single Immune Cell Population, 100.00% (n = 15)		400	24	2	Single Immune Cell Population, 100.00% (n = 15)				483	24	2	Single Tumor Cell Population, 100.00% (n = 13)				33	21.3333	1	1:1 Ratio Population, 68.92% (n = 251)	0.932271	9.33333		85	5.66667	1	2:1 Ratio Population, 66.67% (n = 102)	0.852941	10		347	24	2	3:1 Ratio Population, 70.00%(n = 20)
450	24	2	Single Immune Cell Population, 100.00% (n = 15)		450	24	2	Single Immune Cell Population, 100.00% (n = 15)				610	24	2	Single Tumor Cell Population, 100.00% (n = 13)				35	24	2	1:1 Ratio Population, 68.92% (n = 251)	0.920319	10		93	24	2	2:1 Ratio Population, 66.67% (n = 102)	0.843137	10.3333		411	24	2	3:1 Ratio Population, 70.00%(n = 20)
570	24	2	Single Immune Cell Population, 100.00% (n = 15)		570	24	2	Single Immune Cell Population, 100.00% (n = 15)				646	24	2	Single Tumor Cell Population, 100.00% (n = 13)				44	24	2	1:1 Ratio Population, 68.92% (n = 251)	0.912351	10.6667		97	14.6667	1	2:1 Ratio Population, 66.67% (n = 102)	0.823529	10.6667		513	24	2	3:1 Ratio Population, 70.00%(n = 20)
625	24	2	Single Immune Cell Population, 100.00% (n = 15)		625	24	2	Single Immune Cell Population, 100.00% (n = 15)											47	24	2	1:1 Ratio Population, 68.92% (n = 251)	0.896414	11		98	24	2	2:1 Ratio Population, 66.67% (n = 102)	0.813725	11.3333		608	24	2	3:1 Ratio Population, 70.00%(n = 20)
664	24	2	Single Immune Cell Population, 100.00% (n = 15)		664	24	2	Single Immune Cell Population, 100.00% (n = 15)											49	18.6667	1	1:1 Ratio Population, 68.92% (n = 251)	0.884462	11.3333		100	24	2	2:1 Ratio Population, 66.67% (n = 102)	0.803922	11.6667		631	24	2	3:1 Ratio Population, 70.00%(n = 20)
1	24	2	Single Tumor Cell Population, 100.00% (n = 13)																53	24	2	1:1 Ratio Population, 68.92% (n = 251)	0.87251	11.6667		106	24	2	2:1 Ratio Population, 66.67% (n = 102)	0.794118	12		633	24	2	3:1 Ratio Population, 70.00%(n = 20)
28	24	2	Single Tumor Cell Population, 100.00% (n = 13)																57	17.6667	1	1:1 Ratio Population, 68.92% (n = 251)	0.864542	12		111	24	2	2:1 Ratio Population, 66.67% (n = 102)	0.784314	13.3333		681	13	1	3:1 Ratio Population, 70.00%(n = 20)
103	24	2	Single Tumor Cell Population, 100.00% (n = 13)																64	24	2	1:1 Ratio Population, 68.92% (n = 251)	0.848606	12.3333		113	24	2	2:1 Ratio Population, 66.67% (n = 102)	0.77451	13.6667		682	24	2	3:1 Ratio Population, 70.00%(n = 20)
114	24	2	Single Tumor Cell Population, 100.00% (n = 13)																66	24	2	1:1 Ratio Population, 68.92% (n = 251)	0.844622	12.6667		119	24	2	2:1 Ratio Population, 66.67% (n = 102)	0.764706	14		683	24	2	3:1 Ratio Population, 70.00%(n = 20)
195	24	2	Single Tumor Cell Population, 100.00% (n = 13)																67	24	2	1:1 Ratio Population, 68.92% (n = 251)	0.840637	13		125	24	2	2:1 Ratio Population, 66.67% (n = 102)	0.754902	14.6667		695	3	1	3:1 Ratio Population, 70.00%(n = 20)
223	24	2	Single Tumor Cell Population, 100.00% (n = 13)																69	24	2	1:1 Ratio Population, 68.92% (n = 251)	0.828685	13.3333		126	24	2	2:1 Ratio Population, 66.67% (n = 102)	0.745098	15.3333
292	24	2	Single Tumor Cell Population, 100.00% (n = 13)																74	13.3333	1	1:1 Ratio Population, 68.92% (n = 251)	0.824701	13.6667		129	24	2	2:1 Ratio Population, 66.67% (n = 102)	0.735294	16
387	24	2	Single Tumor Cell Population, 100.00% (n = 13)																77	24	2	1:1 Ratio Population, 68.92% (n = 251)	0.812749	14		133	24	2	2:1 Ratio Population, 66.67% (n = 102)	0.72549	17
440	24	2	Single Tumor Cell Population, 100.00% (n = 13)																78	24	2	1:1 Ratio Population, 68.92% (n = 251)	0.808765	14.3333		140	5.33333	1	2:1 Ratio Population, 66.67% (n = 102)	0.715686	17.3333
446	24	2	Single Tumor Cell Population, 100.00% (n = 13)																83	24	2	1:1 Ratio Population, 68.92% (n = 251)	0.796813	14.6667		186	17	1	2:1 Ratio Population, 66.67% (n = 102)	0.705882	18
483	24	2	Single Tumor Cell Population, 100.00% (n = 13)																84	24	2	1:1 Ratio Population, 68.92% (n = 251)	0.792829	15		187	24	2	2:1 Ratio Population, 66.67% (n = 102)	0.686275	18.6667
610	24	2	Single Tumor Cell Population, 100.00% (n = 13)																86	24	2	1:1 Ratio Population, 68.92% (n = 251)	0.788845	15.3333		188	24	2	2:1 Ratio Population, 66.67% (n = 102)	0.676471	19
646	24	2	Single Tumor Cell Population, 100.00% (n = 13)																89	24	2	1:1 Ratio Population, 68.92% (n = 251)	0.784861	15.6667		189	24	2	2:1 Ratio Population, 66.67% (n = 102)	0.666667	23.6667
8	24	2	1:1 Ratio Population, 68.92% (n = 251)																90	21.3333	1	1:1 Ratio Population, 68.92% (n = 251)	0.772908	16		197	24	2	2:1 Ratio Population, 66.67% (n = 102)	0.666667	24
9	24	2	1:1 Ratio Population, 68.92% (n = 251)																91	24	2	1:1 Ratio Population, 68.92% (n = 251)	0.76494	16.3333		198	24	2	2:1 Ratio Population, 66.67% (n = 102)
10	24	2	1:1 Ratio Population, 68.92% (n = 251)																92	20.3333	1	1:1 Ratio Population, 68.92% (n = 251)	0.760956	16.6667		207	24	2	2:1 Ratio Population, 66.67% (n = 102)
12	6.33333	1	1:1 Ratio Population, 68.92% (n = 251)																94	24	2	1:1 Ratio Population, 68.92% (n = 251)	0.756972	17		210	24	2	2:1 Ratio Population, 66.67% (n = 102)
14	24	2	1:1 Ratio Population, 68.92% (n = 251)																95	24	2	1:1 Ratio Population, 68.92% (n = 251)	0.749004	17.6667		218	24	2	2:1 Ratio Population, 66.67% (n = 102)
19	24	2	1:1 Ratio Population, 68.92% (n = 251)																96	24	2	1:1 Ratio Population, 68.92% (n = 251)	0.74502	18.3333		224	24	2	2:1 Ratio Population, 66.67% (n = 102)
22	24	2	1:1 Ratio Population, 68.92% (n = 251)																99	24	2	1:1 Ratio Population, 68.92% (n = 251)	0.737052	18.6667		226	24	2	2:1 Ratio Population, 66.67% (n = 102)
23	24	2	1:1 Ratio Population, 68.92% (n = 251)																108	24	2	1:1 Ratio Population, 68.92% (n = 251)	0.729084	19.6667		232	16	1	2:1 Ratio Population, 66.67% (n = 102)
27	24	2	1:1 Ratio Population, 68.92% (n = 251)																115	24	2	1:1 Ratio Population, 68.92% (n = 251)	0.7251	20		236	24	2	2:1 Ratio Population, 66.67% (n = 102)
32	24	2	1:1 Ratio Population, 68.92% (n = 251)																118	24	2	1:1 Ratio Population, 68.92% (n = 251)	0.721116	20.3333		239	14	1	2:1 Ratio Population, 66.67% (n = 102)
33	21.3333	1	1:1 Ratio Population, 68.92% (n = 251)																120	24	2	1:1 Ratio Population, 68.92% (n = 251)	0.709163	21.3333		251	12	1	2:1 Ratio Population, 66.67% (n = 102)
35	24	2	1:1 Ratio Population, 68.92% (n = 251)																121	24	2	1:1 Ratio Population, 68.92% (n = 251)	0.697211	22		291	24	2	2:1 Ratio Population, 66.67% (n = 102)
44	24	2	1:1 Ratio Population, 68.92% (n = 251)																122	21.3333	1	1:1 Ratio Population, 68.92% (n = 251)	0.693227	22.3333		294	24	2	2:1 Ratio Population, 66.67% (n = 102)
47	24	2	1:1 Ratio Population, 68.92% (n = 251)																123	24	2	1:1 Ratio Population, 68.92% (n = 251)	0.689243	22.6667		302	24	2	2:1 Ratio Population, 66.67% (n = 102)
49	18.6667	1	1:1 Ratio Population, 68.92% (n = 251)																128	24	2	1:1 Ratio Population, 68.92% (n = 251)	0.689243	24		314	24	2	2:1 Ratio Population, 66.67% (n = 102)
53	24	2	1:1 Ratio Population, 68.92% (n = 251)																130	24	2	1:1 Ratio Population, 68.92% (n = 251)				336	24	2	2:1 Ratio Population, 66.67% (n = 102)
57	17.6667	1	1:1 Ratio Population, 68.92% (n = 251)																131	11.3333	1	1:1 Ratio Population, 68.92% (n = 251)				340	24	2	2:1 Ratio Population, 66.67% (n = 102)
64	24	2	1:1 Ratio Population, 68.92% (n = 251)																132	24	2	1:1 Ratio Population, 68.92% (n = 251)				348	24	2	2:1 Ratio Population, 66.67% (n = 102)
66	24	2	1:1 Ratio Population, 68.92% (n = 251)																135	24	2	1:1 Ratio Population, 68.92% (n = 251)				350	24	2	2:1 Ratio Population, 66.67% (n = 102)
67	24	2	1:1 Ratio Population, 68.92% (n = 251)																136	24	2	1:1 Ratio Population, 68.92% (n = 251)				357	18.6667	1	2:1 Ratio Population, 66.67% (n = 102)
69	24	2	1:1 Ratio Population, 68.92% (n = 251)																137	24	2	1:1 Ratio Population, 68.92% (n = 251)				361	13.3333	1	2:1 Ratio Population, 66.67% (n = 102)
74	13.3333	1	1:1 Ratio Population, 68.92% (n = 251)																138	24	2	1:1 Ratio Population, 68.92% (n = 251)				364	13.6667	1	2:1 Ratio Population, 66.67% (n = 102)
77	24	2	1:1 Ratio Population, 68.92% (n = 251)																144	24	2	1:1 Ratio Population, 68.92% (n = 251)				369	24	2	2:1 Ratio Population, 66.67% (n = 102)
78	24	2	1:1 Ratio Population, 68.92% (n = 251)																145	24	2	1:1 Ratio Population, 68.92% (n = 251)				377	24	2	2:1 Ratio Population, 66.67% (n = 102)
83	24	2	1:1 Ratio Population, 68.92% (n = 251)																146	24	2	1:1 Ratio Population, 68.92% (n = 251)				389	10.6667	1	2:1 Ratio Population, 66.67% (n = 102)
84	24	2	1:1 Ratio Population, 68.92% (n = 251)																147	11	1	1:1 Ratio Population, 68.92% (n = 251)				390	24	2	2:1 Ratio Population, 66.67% (n = 102)
86	24	2	1:1 Ratio Population, 68.92% (n = 251)																151	24	2	1:1 Ratio Population, 68.92% (n = 251)				391	24	2	2:1 Ratio Population, 66.67% (n = 102)
89	24	2	1:1 Ratio Population, 68.92% (n = 251)																152	24	2	1:1 Ratio Population, 68.92% (n = 251)				397	24	2	2:1 Ratio Population, 66.67% (n = 102)
90	21.3333	1	1:1 Ratio Population, 68.92% (n = 251)																155	24	2	1:1 Ratio Population, 68.92% (n = 251)				401	24	2	2:1 Ratio Population, 66.67% (n = 102)
91	24	2	1:1 Ratio Population, 68.92% (n = 251)																170	24	2	1:1 Ratio Population, 68.92% (n = 251)				404	24	2	2:1 Ratio Population, 66.67% (n = 102)
92	20.3333	1	1:1 Ratio Population, 68.92% (n = 251)																177	20	1	1:1 Ratio Population, 68.92% (n = 251)				405	9.66667	1	2:1 Ratio Population, 66.67% (n = 102)
94	24	2	1:1 Ratio Population, 68.92% (n = 251)																191	24	2	1:1 Ratio Population, 68.92% (n = 251)				409	24	2	2:1 Ratio Population, 66.67% (n = 102)
95	24	2	1:1 Ratio Population, 68.92% (n = 251)																192	24	2	1:1 Ratio Population, 68.92% (n = 251)				413	24	2	2:1 Ratio Population, 66.67% (n = 102)
96	24	2	1:1 Ratio Population, 68.92% (n = 251)																194	14	1	1:1 Ratio Population, 68.92% (n = 251)				415	24	2	2:1 Ratio Population, 66.67% (n = 102)
99	24	2	1:1 Ratio Population, 68.92% (n = 251)																196	11.6667	1	1:1 Ratio Population, 68.92% (n = 251)				416	24	2	2:1 Ratio Population, 66.67% (n = 102)
108	24	2	1:1 Ratio Population, 68.92% (n = 251)																199	24	2	1:1 Ratio Population, 68.92% (n = 251)				421	24	2	2:1 Ratio Population, 66.67% (n = 102)
115	24	2	1:1 Ratio Population, 68.92% (n = 251)																203	7.33333	1	1:1 Ratio Population, 68.92% (n = 251)				423	24	2	2:1 Ratio Population, 66.67% (n = 102)
118	24	2	1:1 Ratio Population, 68.92% (n = 251)																205	18.6667	1	1:1 Ratio Population, 68.92% (n = 251)				424	9	1	2:1 Ratio Population, 66.67% (n = 102)
120	24	2	1:1 Ratio Population, 68.92% (n = 251)																206	12.3333	1	1:1 Ratio Population, 68.92% (n = 251)				431	24	2	2:1 Ratio Population, 66.67% (n = 102)
121	24	2	1:1 Ratio Population, 68.92% (n = 251)																208	24	2	1:1 Ratio Population, 68.92% (n = 251)				441	24	2	2:1 Ratio Population, 66.67% (n = 102)
122	21.3333	1	1:1 Ratio Population, 68.92% (n = 251)																209	24	2	1:1 Ratio Population, 68.92% (n = 251)				442	11.6667	1	2:1 Ratio Population, 66.67% (n = 102)
123	24	2	1:1 Ratio Population, 68.92% (n = 251)																212	16	1	1:1 Ratio Population, 68.92% (n = 251)				461	1.66667	1	2:1 Ratio Population, 66.67% (n = 102)
128	24	2	1:1 Ratio Population, 68.92% (n = 251)																213	12.3333	1	1:1 Ratio Population, 68.92% (n = 251)				479	24	2	2:1 Ratio Population, 66.67% (n = 102)
130	24	2	1:1 Ratio Population, 68.92% (n = 251)																214	24	2	1:1 Ratio Population, 68.92% (n = 251)				489	24	2	2:1 Ratio Population, 66.67% (n = 102)
131	11.3333	1	1:1 Ratio Population, 68.92% (n = 251)																216	24	2	1:1 Ratio Population, 68.92% (n = 251)				492	19	1	2:1 Ratio Population, 66.67% (n = 102)
132	24	2	1:1 Ratio Population, 68.92% (n = 251)																219	24	2	1:1 Ratio Population, 68.92% (n = 251)				493	8	1	2:1 Ratio Population, 66.67% (n = 102)
135	24	2	1:1 Ratio Population, 68.92% (n = 251)																220	24	2	1:1 Ratio Population, 68.92% (n = 251)				496	8.33333	1	2:1 Ratio Population, 66.67% (n = 102)
136	24	2	1:1 Ratio Population, 68.92% (n = 251)																222	12	1	1:1 Ratio Population, 68.92% (n = 251)				501	10	1	2:1 Ratio Population, 66.67% (n = 102)
137	24	2	1:1 Ratio Population, 68.92% (n = 251)																231	24	2	1:1 Ratio Population, 68.92% (n = 251)				504	24	2	2:1 Ratio Population, 66.67% (n = 102)
138	24	2	1:1 Ratio Population, 68.92% (n = 251)																237	24	2	1:1 Ratio Population, 68.92% (n = 251)				507	24	2	2:1 Ratio Population, 66.67% (n = 102)
144	24	2	1:1 Ratio Population, 68.92% (n = 251)																238	24	2	1:1 Ratio Population, 68.92% (n = 251)				545	11.3333	1	2:1 Ratio Population, 66.67% (n = 102)
145	24	2	1:1 Ratio Population, 68.92% (n = 251)																241	8.66667	1	1:1 Ratio Population, 68.92% (n = 251)				552	10	1	2:1 Ratio Population, 66.67% (n = 102)
146	24	2	1:1 Ratio Population, 68.92% (n = 251)																242	7.66667	1	1:1 Ratio Population, 68.92% (n = 251)				564	24	2	2:1 Ratio Population, 66.67% (n = 102)
147	11	1	1:1 Ratio Population, 68.92% (n = 251)																243	24	2	1:1 Ratio Population, 68.92% (n = 251)				568	5.66667	1	2:1 Ratio Population, 66.67% (n = 102)
151	24	2	1:1 Ratio Population, 68.92% (n = 251)																245	24	2	1:1 Ratio Population, 68.92% (n = 251)				569	18	1	2:1 Ratio Population, 66.67% (n = 102)
152	24	2	1:1 Ratio Population, 68.92% (n = 251)																247	13.6667	1	1:1 Ratio Population, 68.92% (n = 251)				573	3.33333	1	2:1 Ratio Population, 66.67% (n = 102)
155	24	2	1:1 Ratio Population, 68.92% (n = 251)																249	24	2	1:1 Ratio Population, 68.92% (n = 251)				577	24	2	2:1 Ratio Population, 66.67% (n = 102)
170	24	2	1:1 Ratio Population, 68.92% (n = 251)																252	15.3333	1	1:1 Ratio Population, 68.92% (n = 251)				580	10.6667	1	2:1 Ratio Population, 66.67% (n = 102)
177	20	1	1:1 Ratio Population, 68.92% (n = 251)																253	24	2	1:1 Ratio Population, 68.92% (n = 251)				583	10.3333	1	2:1 Ratio Population, 66.67% (n = 102)
191	24	2	1:1 Ratio Population, 68.92% (n = 251)																254	24	2	1:1 Ratio Population, 68.92% (n = 251)				585	23.6667	1	2:1 Ratio Population, 66.67% (n = 102)
192	24	2	1:1 Ratio Population, 68.92% (n = 251)																255	24	2	1:1 Ratio Population, 68.92% (n = 251)				594	24	2	2:1 Ratio Population, 66.67% (n = 102)
194	14	1	1:1 Ratio Population, 68.92% (n = 251)																256	8.66667	1	1:1 Ratio Population, 68.92% (n = 251)				595	24	2	2:1 Ratio Population, 66.67% (n = 102)
196	11.6667	1	1:1 Ratio Population, 68.92% (n = 251)																258	24	2	1:1 Ratio Population, 68.92% (n = 251)				612	24	2	2:1 Ratio Population, 66.67% (n = 102)
199	24	2	1:1 Ratio Population, 68.92% (n = 251)																260	24	2	1:1 Ratio Population, 68.92% (n = 251)				618	24	2	2:1 Ratio Population, 66.67% (n = 102)
203	7.33333	1	1:1 Ratio Population, 68.92% (n = 251)																262	24	2	1:1 Ratio Population, 68.92% (n = 251)				622	24	2	2:1 Ratio Population, 66.67% (n = 102)
205	18.6667	1	1:1 Ratio Population, 68.92% (n = 251)																265	24	2	1:1 Ratio Population, 68.92% (n = 251)				647	9.66667	1	2:1 Ratio Population, 66.67% (n = 102)
206	12.3333	1	1:1 Ratio Population, 68.92% (n = 251)																266	24	2	1:1 Ratio Population, 68.92% (n = 251)				656	18.6667	1	2:1 Ratio Population, 66.67% (n = 102)
208	24	2	1:1 Ratio Population, 68.92% (n = 251)																267	15.6667	1	1:1 Ratio Population, 68.92% (n = 251)				661	15.3333	1	2:1 Ratio Population, 66.67% (n = 102)
209	24	2	1:1 Ratio Population, 68.92% (n = 251)																268	24	2	1:1 Ratio Population, 68.92% (n = 251)				662	3.33333	1	2:1 Ratio Population, 66.67% (n = 102)
212	16	1	1:1 Ratio Population, 68.92% (n = 251)																271	24	2	1:1 Ratio Population, 68.92% (n = 251)				670	17.3333	1	2:1 Ratio Population, 66.67% (n = 102)
213	12.3333	1	1:1 Ratio Population, 68.92% (n = 251)																274	24	2	1:1 Ratio Population, 68.92% (n = 251)				678	24	2	2:1 Ratio Population, 66.67% (n = 102)
214	24	2	1:1 Ratio Population, 68.92% (n = 251)																275	24	2	1:1 Ratio Population, 68.92% (n = 251)				680	10	1	2:1 Ratio Population, 66.67% (n = 102)
216	24	2	1:1 Ratio Population, 68.92% (n = 251)																277	16	1	1:1 Ratio Population, 68.92% (n = 251)				691	24	2	2:1 Ratio Population, 66.67% (n = 102)
219	24	2	1:1 Ratio Population, 68.92% (n = 251)																279	24	2	1:1 Ratio Population, 68.92% (n = 251)				693	24	2	2:1 Ratio Population, 66.67% (n = 102)
220	24	2	1:1 Ratio Population, 68.92% (n = 251)																280	19.6667	1	1:1 Ratio Population, 68.92% (n = 251)
222	12	1	1:1 Ratio Population, 68.92% (n = 251)																282	5.66667	1	1:1 Ratio Population, 68.92% (n = 251)
231	24	2	1:1 Ratio Population, 68.92% (n = 251)																284	24	2	1:1 Ratio Population, 68.92% (n = 251)
237	24	2	1:1 Ratio Population, 68.92% (n = 251)																286	24	2	1:1 Ratio Population, 68.92% (n = 251)
238	24	2	1:1 Ratio Population, 68.92% (n = 251)																289	24	2	1:1 Ratio Population, 68.92% (n = 251)
241	8.66667	1	1:1 Ratio Population, 68.92% (n = 251)																300	24	2	1:1 Ratio Population, 68.92% (n = 251)
242	7.66667	1	1:1 Ratio Population, 68.92% (n = 251)																303	24	2	1:1 Ratio Population, 68.92% (n = 251)
243	24	2	1:1 Ratio Population, 68.92% (n = 251)																305	24	2	1:1 Ratio Population, 68.92% (n = 251)
245	24	2	1:1 Ratio Population, 68.92% (n = 251)																307	24	2	1:1 Ratio Population, 68.92% (n = 251)
247	13.6667	1	1:1 Ratio Population, 68.92% (n = 251)																309	10	1	1:1 Ratio Population, 68.92% (n = 251)
249	24	2	1:1 Ratio Population, 68.92% (n = 251)																311	24	2	1:1 Ratio Population, 68.92% (n = 251)
252	15.3333	1	1:1 Ratio Population, 68.92% (n = 251)																318	24	2	1:1 Ratio Population, 68.92% (n = 251)
253	24	2	1:1 Ratio Population, 68.92% (n = 251)																319	24	2	1:1 Ratio Population, 68.92% (n = 251)
254	24	2	1:1 Ratio Population, 68.92% (n = 251)																320	10.6667	1	1:1 Ratio Population, 68.92% (n = 251)
255	24	2	1:1 Ratio Population, 68.92% (n = 251)																321	11	1	1:1 Ratio Population, 68.92% (n = 251)
256	8.66667	1	1:1 Ratio Population, 68.92% (n = 251)																322	22.6667	1	1:1 Ratio Population, 68.92% (n = 251)
258	24	2	1:1 Ratio Population, 68.92% (n = 251)																324	24	2	1:1 Ratio Population, 68.92% (n = 251)
260	24	2	1:1 Ratio Population, 68.92% (n = 251)																325	11.6667	1	1:1 Ratio Population, 68.92% (n = 251)
262	24	2	1:1 Ratio Population, 68.92% (n = 251)																326	24	2	1:1 Ratio Population, 68.92% (n = 251)
265	24	2	1:1 Ratio Population, 68.92% (n = 251)																328	24	2	1:1 Ratio Population, 68.92% (n = 251)
266	24	2	1:1 Ratio Population, 68.92% (n = 251)																331	10.6667	1	1:1 Ratio Population, 68.92% (n = 251)
267	15.6667	1	1:1 Ratio Population, 68.92% (n = 251)																332	24	2	1:1 Ratio Population, 68.92% (n = 251)
268	24	2	1:1 Ratio Population, 68.92% (n = 251)																334	24	2	1:1 Ratio Population, 68.92% (n = 251)
271	24	2	1:1 Ratio Population, 68.92% (n = 251)																335	24	2	1:1 Ratio Population, 68.92% (n = 251)
274	24	2	1:1 Ratio Population, 68.92% (n = 251)																339	24	2	1:1 Ratio Population, 68.92% (n = 251)
275	24	2	1:1 Ratio Population, 68.92% (n = 251)																344	24	2	1:1 Ratio Population, 68.92% (n = 251)
277	16	1	1:1 Ratio Population, 68.92% (n = 251)																346	24	2	1:1 Ratio Population, 68.92% (n = 251)
279	24	2	1:1 Ratio Population, 68.92% (n = 251)																352	24	2	1:1 Ratio Population, 68.92% (n = 251)
280	19.6667	1	1:1 Ratio Population, 68.92% (n = 251)																371	24	2	1:1 Ratio Population, 68.92% (n = 251)
282	5.66667	1	1:1 Ratio Population, 68.92% (n = 251)																373	24	2	1:1 Ratio Population, 68.92% (n = 251)
284	24	2	1:1 Ratio Population, 68.92% (n = 251)																375	14.6667	1	1:1 Ratio Population, 68.92% (n = 251)
286	24	2	1:1 Ratio Population, 68.92% (n = 251)																381	24	2	1:1 Ratio Population, 68.92% (n = 251)
289	24	2	1:1 Ratio Population, 68.92% (n = 251)																384	24	2	1:1 Ratio Population, 68.92% (n = 251)
300	24	2	1:1 Ratio Population, 68.92% (n = 251)																385	24	2	1:1 Ratio Population, 68.92% (n = 251)
303	24	2	1:1 Ratio Population, 68.92% (n = 251)																388	24	2	1:1 Ratio Population, 68.92% (n = 251)
305	24	2	1:1 Ratio Population, 68.92% (n = 251)																394	13.3333	1	1:1 Ratio Population, 68.92% (n = 251)
307	24	2	1:1 Ratio Population, 68.92% (n = 251)																402	24	2	1:1 Ratio Population, 68.92% (n = 251)
309	10	1	1:1 Ratio Population, 68.92% (n = 251)																407	8.66667	1	1:1 Ratio Population, 68.92% (n = 251)
311	24	2	1:1 Ratio Population, 68.92% (n = 251)																410	6	1	1:1 Ratio Population, 68.92% (n = 251)
318	24	2	1:1 Ratio Population, 68.92% (n = 251)																417	24	2	1:1 Ratio Population, 68.92% (n = 251)
319	24	2	1:1 Ratio Population, 68.92% (n = 251)																422	24	2	1:1 Ratio Population, 68.92% (n = 251)
320	10.6667	1	1:1 Ratio Population, 68.92% (n = 251)																425	24	2	1:1 Ratio Population, 68.92% (n = 251)
321	11	1	1:1 Ratio Population, 68.92% (n = 251)																426	22	1	1:1 Ratio Population, 68.92% (n = 251)
322	22.6667	1	1:1 Ratio Population, 68.92% (n = 251)																428	22.3333	1	1:1 Ratio Population, 68.92% (n = 251)
324	24	2	1:1 Ratio Population, 68.92% (n = 251)																429	24	2	1:1 Ratio Population, 68.92% (n = 251)
325	11.6667	1	1:1 Ratio Population, 68.92% (n = 251)																435	11	1	1:1 Ratio Population, 68.92% (n = 251)
326	24	2	1:1 Ratio Population, 68.92% (n = 251)																444	6.33333	1	1:1 Ratio Population, 68.92% (n = 251)
328	24	2	1:1 Ratio Population, 68.92% (n = 251)																445	14.6667	1	1:1 Ratio Population, 68.92% (n = 251)
331	10.6667	1	1:1 Ratio Population, 68.92% (n = 251)																448	24	2	1:1 Ratio Population, 68.92% (n = 251)
332	24	2	1:1 Ratio Population, 68.92% (n = 251)																449	24	2	1:1 Ratio Population, 68.92% (n = 251)
334	24	2	1:1 Ratio Population, 68.92% (n = 251)																451	24	2	1:1 Ratio Population, 68.92% (n = 251)
335	24	2	1:1 Ratio Population, 68.92% (n = 251)																454	24	2	1:1 Ratio Population, 68.92% (n = 251)
339	24	2	1:1 Ratio Population, 68.92% (n = 251)																456	24	2	1:1 Ratio Population, 68.92% (n = 251)
344	24	2	1:1 Ratio Population, 68.92% (n = 251)																459	24	2	1:1 Ratio Population, 68.92% (n = 251)
346	24	2	1:1 Ratio Population, 68.92% (n = 251)																462	24	2	1:1 Ratio Population, 68.92% (n = 251)
352	24	2	1:1 Ratio Population, 68.92% (n = 251)																463	13.3333	1	1:1 Ratio Population, 68.92% (n = 251)
371	24	2	1:1 Ratio Population, 68.92% (n = 251)																465	16.3333	1	1:1 Ratio Population, 68.92% (n = 251)
373	24	2	1:1 Ratio Population, 68.92% (n = 251)																468	24	2	1:1 Ratio Population, 68.92% (n = 251)
375	14.6667	1	1:1 Ratio Population, 68.92% (n = 251)																469	24	2	1:1 Ratio Population, 68.92% (n = 251)
381	24	2	1:1 Ratio Population, 68.92% (n = 251)																472	24	2	1:1 Ratio Population, 68.92% (n = 251)
384	24	2	1:1 Ratio Population, 68.92% (n = 251)																475	8.33333	1	1:1 Ratio Population, 68.92% (n = 251)
385	24	2	1:1 Ratio Population, 68.92% (n = 251)																477	24	2	1:1 Ratio Population, 68.92% (n = 251)
388	24	2	1:1 Ratio Population, 68.92% (n = 251)																480	13	1	1:1 Ratio Population, 68.92% (n = 251)
394	13.3333	1	1:1 Ratio Population, 68.92% (n = 251)																481	16	1	1:1 Ratio Population, 68.92% (n = 251)
402	24	2	1:1 Ratio Population, 68.92% (n = 251)																485	24	2	1:1 Ratio Population, 68.92% (n = 251)
407	8.66667	1	1:1 Ratio Population, 68.92% (n = 251)																486	11.3333	1	1:1 Ratio Population, 68.92% (n = 251)
410	6	1	1:1 Ratio Population, 68.92% (n = 251)																487	24	2	1:1 Ratio Population, 68.92% (n = 251)
417	24	2	1:1 Ratio Population, 68.92% (n = 251)																490	24	2	1:1 Ratio Population, 68.92% (n = 251)
422	24	2	1:1 Ratio Population, 68.92% (n = 251)																491	12.6667	1	1:1 Ratio Population, 68.92% (n = 251)
425	24	2	1:1 Ratio Population, 68.92% (n = 251)																494	7.66667	1	1:1 Ratio Population, 68.92% (n = 251)
426	22	1	1:1 Ratio Population, 68.92% (n = 251)																495	24	2	1:1 Ratio Population, 68.92% (n = 251)
428	22.3333	1	1:1 Ratio Population, 68.92% (n = 251)																497	11.3333	1	1:1 Ratio Population, 68.92% (n = 251)
429	24	2	1:1 Ratio Population, 68.92% (n = 251)																498	10	1	1:1 Ratio Population, 68.92% (n = 251)
435	11	1	1:1 Ratio Population, 68.92% (n = 251)																500	24	2	1:1 Ratio Population, 68.92% (n = 251)
444	6.33333	1	1:1 Ratio Population, 68.92% (n = 251)																505	24	2	1:1 Ratio Population, 68.92% (n = 251)
445	14.6667	1	1:1 Ratio Population, 68.92% (n = 251)																506	14	1	1:1 Ratio Population, 68.92% (n = 251)
448	24	2	1:1 Ratio Population, 68.92% (n = 251)																508	24	2	1:1 Ratio Population, 68.92% (n = 251)
449	24	2	1:1 Ratio Population, 68.92% (n = 251)																509	15	1	1:1 Ratio Population, 68.92% (n = 251)
451	24	2	1:1 Ratio Population, 68.92% (n = 251)																510	14.3333	1	1:1 Ratio Population, 68.92% (n = 251)
454	24	2	1:1 Ratio Population, 68.92% (n = 251)																511	10	1	1:1 Ratio Population, 68.92% (n = 251)
456	24	2	1:1 Ratio Population, 68.92% (n = 251)																517	24	2	1:1 Ratio Population, 68.92% (n = 251)
459	24	2	1:1 Ratio Population, 68.92% (n = 251)																519	24	2	1:1 Ratio Population, 68.92% (n = 251)
462	24	2	1:1 Ratio Population, 68.92% (n = 251)																520	24	2	1:1 Ratio Population, 68.92% (n = 251)
463	13.3333	1	1:1 Ratio Population, 68.92% (n = 251)																521	24	2	1:1 Ratio Population, 68.92% (n = 251)
465	16.3333	1	1:1 Ratio Population, 68.92% (n = 251)																526	12	1	1:1 Ratio Population, 68.92% (n = 251)
468	24	2	1:1 Ratio Population, 68.92% (n = 251)																528	12.3333	1	1:1 Ratio Population, 68.92% (n = 251)
469	24	2	1:1 Ratio Population, 68.92% (n = 251)																530	24	2	1:1 Ratio Population, 68.92% (n = 251)
472	24	2	1:1 Ratio Population, 68.92% (n = 251)																531	24	2	1:1 Ratio Population, 68.92% (n = 251)
475	8.33333	1	1:1 Ratio Population, 68.92% (n = 251)																532	24	2	1:1 Ratio Population, 68.92% (n = 251)
477	24	2	1:1 Ratio Population, 68.92% (n = 251)																533	11.6667	1	1:1 Ratio Population, 68.92% (n = 251)
480	13	1	1:1 Ratio Population, 68.92% (n = 251)																534	24	2	1:1 Ratio Population, 68.92% (n = 251)
481	16	1	1:1 Ratio Population, 68.92% (n = 251)																541	24	2	1:1 Ratio Population, 68.92% (n = 251)
485	24	2	1:1 Ratio Population, 68.92% (n = 251)																542	8.33333	1	1:1 Ratio Population, 68.92% (n = 251)
486	11.3333	1	1:1 Ratio Population, 68.92% (n = 251)																548	19.6667	1	1:1 Ratio Population, 68.92% (n = 251)
487	24	2	1:1 Ratio Population, 68.92% (n = 251)																549	6.66667	1	1:1 Ratio Population, 68.92% (n = 251)
490	24	2	1:1 Ratio Population, 68.92% (n = 251)																550	24	2	1:1 Ratio Population, 68.92% (n = 251)
491	12.6667	1	1:1 Ratio Population, 68.92% (n = 251)																551	24	2	1:1 Ratio Population, 68.92% (n = 251)
494	7.66667	1	1:1 Ratio Population, 68.92% (n = 251)																555	24	2	1:1 Ratio Population, 68.92% (n = 251)
495	24	2	1:1 Ratio Population, 68.92% (n = 251)																556	24	2	1:1 Ratio Population, 68.92% (n = 251)
497	11.3333	1	1:1 Ratio Population, 68.92% (n = 251)																557	16.6667	1	1:1 Ratio Population, 68.92% (n = 251)
498	10	1	1:1 Ratio Population, 68.92% (n = 251)																558	24	2	1:1 Ratio Population, 68.92% (n = 251)
500	24	2	1:1 Ratio Population, 68.92% (n = 251)																563	24	2	1:1 Ratio Population, 68.92% (n = 251)
505	24	2	1:1 Ratio Population, 68.92% (n = 251)																565	17	1	1:1 Ratio Population, 68.92% (n = 251)
506	14	1	1:1 Ratio Population, 68.92% (n = 251)																567	14	1	1:1 Ratio Population, 68.92% (n = 251)
508	24	2	1:1 Ratio Population, 68.92% (n = 251)																578	24	2	1:1 Ratio Population, 68.92% (n = 251)
509	15	1	1:1 Ratio Population, 68.92% (n = 251)																582	24	2	1:1 Ratio Population, 68.92% (n = 251)
510	14.3333	1	1:1 Ratio Population, 68.92% (n = 251)																587	24	2	1:1 Ratio Population, 68.92% (n = 251)
511	10	1	1:1 Ratio Population, 68.92% (n = 251)																589	17.6667	1	1:1 Ratio Population, 68.92% (n = 251)
517	24	2	1:1 Ratio Population, 68.92% (n = 251)																590	24	2	1:1 Ratio Population, 68.92% (n = 251)
519	24	2	1:1 Ratio Population, 68.92% (n = 251)																596	24	2	1:1 Ratio Population, 68.92% (n = 251)
520	24	2	1:1 Ratio Population, 68.92% (n = 251)																598	24	2	1:1 Ratio Population, 68.92% (n = 251)
521	24	2	1:1 Ratio Population, 68.92% (n = 251)																599	24	2	1:1 Ratio Population, 68.92% (n = 251)
526	12	1	1:1 Ratio Population, 68.92% (n = 251)																602	24	2	1:1 Ratio Population, 68.92% (n = 251)
528	12.3333	1	1:1 Ratio Population, 68.92% (n = 251)																605	24	2	1:1 Ratio Population, 68.92% (n = 251)
530	24	2	1:1 Ratio Population, 68.92% (n = 251)																607	24	2	1:1 Ratio Population, 68.92% (n = 251)
531	24	2	1:1 Ratio Population, 68.92% (n = 251)																615	24	2	1:1 Ratio Population, 68.92% (n = 251)
532	24	2	1:1 Ratio Population, 68.92% (n = 251)																616	24	2	1:1 Ratio Population, 68.92% (n = 251)
533	11.6667	1	1:1 Ratio Population, 68.92% (n = 251)																617	11	1	1:1 Ratio Population, 68.92% (n = 251)
534	24	2	1:1 Ratio Population, 68.92% (n = 251)																619	24	2	1:1 Ratio Population, 68.92% (n = 251)
541	24	2	1:1 Ratio Population, 68.92% (n = 251)																621	12.3333	1	1:1 Ratio Population, 68.92% (n = 251)
542	8.33333	1	1:1 Ratio Population, 68.92% (n = 251)																623	24	2	1:1 Ratio Population, 68.92% (n = 251)
548	19.6667	1	1:1 Ratio Population, 68.92% (n = 251)																627	24	2	1:1 Ratio Population, 68.92% (n = 251)
549	6.66667	1	1:1 Ratio Population, 68.92% (n = 251)																629	1.33333	1	1:1 Ratio Population, 68.92% (n = 251)
550	24	2	1:1 Ratio Population, 68.92% (n = 251)																630	24	2	1:1 Ratio Population, 68.92% (n = 251)
551	24	2	1:1 Ratio Population, 68.92% (n = 251)																636	24	2	1:1 Ratio Population, 68.92% (n = 251)
555	24	2	1:1 Ratio Population, 68.92% (n = 251)																638	24	2	1:1 Ratio Population, 68.92% (n = 251)
556	24	2	1:1 Ratio Population, 68.92% (n = 251)																639	9.33333	1	1:1 Ratio Population, 68.92% (n = 251)
557	16.6667	1	1:1 Ratio Population, 68.92% (n = 251)																640	24	2	1:1 Ratio Population, 68.92% (n = 251)
558	24	2	1:1 Ratio Population, 68.92% (n = 251)																641	22	1	1:1 Ratio Population, 68.92% (n = 251)
563	24	2	1:1 Ratio Population, 68.92% (n = 251)																642	24	2	1:1 Ratio Population, 68.92% (n = 251)
565	17	1	1:1 Ratio Population, 68.92% (n = 251)																644	24	2	1:1 Ratio Population, 68.92% (n = 251)
567	14	1	1:1 Ratio Population, 68.92% (n = 251)																645	24	2	1:1 Ratio Population, 68.92% (n = 251)
578	24	2	1:1 Ratio Population, 68.92% (n = 251)																650	24	2	1:1 Ratio Population, 68.92% (n = 251)
582	24	2	1:1 Ratio Population, 68.92% (n = 251)																651	24	2	1:1 Ratio Population, 68.92% (n = 251)
587	24	2	1:1 Ratio Population, 68.92% (n = 251)																654	24	2	1:1 Ratio Population, 68.92% (n = 251)
589	17.6667	1	1:1 Ratio Population, 68.92% (n = 251)																655	6	1	1:1 Ratio Population, 68.92% (n = 251)
590	24	2	1:1 Ratio Population, 68.92% (n = 251)																657	6.66667	1	1:1 Ratio Population, 68.92% (n = 251)
596	24	2	1:1 Ratio Population, 68.92% (n = 251)																658	24	2	1:1 Ratio Population, 68.92% (n = 251)
598	24	2	1:1 Ratio Population, 68.92% (n = 251)																659	24	2	1:1 Ratio Population, 68.92% (n = 251)
599	24	2	1:1 Ratio Population, 68.92% (n = 251)																671	24	2	1:1 Ratio Population, 68.92% (n = 251)
602	24	2	1:1 Ratio Population, 68.92% (n = 251)																672	22	1	1:1 Ratio Population, 68.92% (n = 251)
605	24	2	1:1 Ratio Population, 68.92% (n = 251)																674	18.3333	1	1:1 Ratio Population, 68.92% (n = 251)
607	24	2	1:1 Ratio Population, 68.92% (n = 251)																676	24	2	1:1 Ratio Population, 68.92% (n = 251)
615	24	2	1:1 Ratio Population, 68.92% (n = 251)																684	16.3333	1	1:1 Ratio Population, 68.92% (n = 251)
616	24	2	1:1 Ratio Population, 68.92% (n = 251)																690	24	2	1:1 Ratio Population, 68.92% (n = 251)
617	11	1	1:1 Ratio Population, 68.92% (n = 251)																694	24	2	1:1 Ratio Population, 68.92% (n = 251)
619	24	2	1:1 Ratio Population, 68.92% (n = 251)																697	14.6667	1	1:1 Ratio Population, 68.92% (n = 251)
621	12.3333	1	1:1 Ratio Population, 68.92% (n = 251)																700	24	2	1:1 Ratio Population, 68.92% (n = 251)
623	24	2	1:1 Ratio Population, 68.92% (n = 251)																702	24	2	1:1 Ratio Population, 68.92% (n = 251)
627	24	2	1:1 Ratio Population, 68.92% (n = 251)
629	1.33333	1	1:1 Ratio Population, 68.92% (n = 251)
630	24	2	1:1 Ratio Population, 68.92% (n = 251)
636	24	2	1:1 Ratio Population, 68.92% (n = 251)
638	24	2	1:1 Ratio Population, 68.92% (n = 251)
639	9.33333	1	1:1 Ratio Population, 68.92% (n = 251)
640	24	2	1:1 Ratio Population, 68.92% (n = 251)
641	22	1	1:1 Ratio Population, 68.92% (n = 251)
642	24	2	1:1 Ratio Population, 68.92% (n = 251)
644	24	2	1:1 Ratio Population, 68.92% (n = 251)
645	24	2	1:1 Ratio Population, 68.92% (n = 251)
650	24	2	1:1 Ratio Population, 68.92% (n = 251)
651	24	2	1:1 Ratio Population, 68.92% (n = 251)
654	24	2	1:1 Ratio Population, 68.92% (n = 251)
655	6	1	1:1 Ratio Population, 68.92% (n = 251)
657	6.66667	1	1:1 Ratio Population, 68.92% (n = 251)
658	24	2	1:1 Ratio Population, 68.92% (n = 251)
659	24	2	1:1 Ratio Population, 68.92% (n = 251)
671	24	2	1:1 Ratio Population, 68.92% (n = 251)
672	22	1	1:1 Ratio Population, 68.92% (n = 251)
674	18.3333	1	1:1 Ratio Population, 68.92% (n = 251)
676	24	2	1:1 Ratio Population, 68.92% (n = 251)
684	16.3333	1	1:1 Ratio Population, 68.92% (n = 251)
690	24	2	1:1 Ratio Population, 68.92% (n = 251)
694	24	2	1:1 Ratio Population, 68.92% (n = 251)
697	14.6667	1	1:1 Ratio Population, 68.92% (n = 251)
700	24	2	1:1 Ratio Population, 68.92% (n = 251)
702	24	2	1:1 Ratio Population, 68.92% (n = 251)
16	24	2	2:1 Ratio Population, 66.67% (n = 102)
25	24	2	2:1 Ratio Population, 66.67% (n = 102)
26	24	2	2:1 Ratio Population, 66.67% (n = 102)
42	24	2	2:1 Ratio Population, 66.67% (n = 102)
55	24	2	2:1 Ratio Population, 66.67% (n = 102)
56	24	2	2:1 Ratio Population, 66.67% (n = 102)
62	24	2	2:1 Ratio Population, 66.67% (n = 102)
65	24	2	2:1 Ratio Population, 66.67% (n = 102)
71	24	2	2:1 Ratio Population, 66.67% (n = 102)
73	2	1	2:1 Ratio Population, 66.67% (n = 102)
85	5.66667	1	2:1 Ratio Population, 66.67% (n = 102)
93	24	2	2:1 Ratio Population, 66.67% (n = 102)
97	14.6667	1	2:1 Ratio Population, 66.67% (n = 102)
98	24	2	2:1 Ratio Population, 66.67% (n = 102)
100	24	2	2:1 Ratio Population, 66.67% (n = 102)
106	24	2	2:1 Ratio Population, 66.67% (n = 102)
111	24	2	2:1 Ratio Population, 66.67% (n = 102)
113	24	2	2:1 Ratio Population, 66.67% (n = 102)
119	24	2	2:1 Ratio Population, 66.67% (n = 102)
125	24	2	2:1 Ratio Population, 66.67% (n = 102)
126	24	2	2:1 Ratio Population, 66.67% (n = 102)
129	24	2	2:1 Ratio Population, 66.67% (n = 102)
133	24	2	2:1 Ratio Population, 66.67% (n = 102)
140	5.33333	1	2:1 Ratio Population, 66.67% (n = 102)
186	17	1	2:1 Ratio Population, 66.67% (n = 102)
187	24	2	2:1 Ratio Population, 66.67% (n = 102)
188	24	2	2:1 Ratio Population, 66.67% (n = 102)
189	24	2	2:1 Ratio Population, 66.67% (n = 102)
197	24	2	2:1 Ratio Population, 66.67% (n = 102)
198	24	2	2:1 Ratio Population, 66.67% (n = 102)
207	24	2	2:1 Ratio Population, 66.67% (n = 102)
210	24	2	2:1 Ratio Population, 66.67% (n = 102)
218	24	2	2:1 Ratio Population, 66.67% (n = 102)
224	24	2	2:1 Ratio Population, 66.67% (n = 102)
226	24	2	2:1 Ratio Population, 66.67% (n = 102)
232	16	1	2:1 Ratio Population, 66.67% (n = 102)
236	24	2	2:1 Ratio Population, 66.67% (n = 102)
239	14	1	2:1 Ratio Population, 66.67% (n = 102)
251	12	1	2:1 Ratio Population, 66.67% (n = 102)
291	24	2	2:1 Ratio Population, 66.67% (n = 102)
294	24	2	2:1 Ratio Population, 66.67% (n = 102)
302	24	2	2:1 Ratio Population, 66.67% (n = 102)
314	24	2	2:1 Ratio Population, 66.67% (n = 102)
336	24	2	2:1 Ratio Population, 66.67% (n = 102)
340	24	2	2:1 Ratio Population, 66.67% (n = 102)
348	24	2	2:1 Ratio Population, 66.67% (n = 102)
350	24	2	2:1 Ratio Population, 66.67% (n = 102)
357	18.6667	1	2:1 Ratio Population, 66.67% (n = 102)
361	13.3333	1	2:1 Ratio Population, 66.67% (n = 102)
364	13.6667	1	2:1 Ratio Population, 66.67% (n = 102)
369	24	2	2:1 Ratio Population, 66.67% (n = 102)
377	24	2	2:1 Ratio Population, 66.67% (n = 102)
389	10.6667	1	2:1 Ratio Population, 66.67% (n = 102)
390	24	2	2:1 Ratio Population, 66.67% (n = 102)
391	24	2	2:1 Ratio Population, 66.67% (n = 102)
397	24	2	2:1 Ratio Population, 66.67% (n = 102)
401	24	2	2:1 Ratio Population, 66.67% (n = 102)
404	24	2	2:1 Ratio Population, 66.67% (n = 102)
405	9.66667	1	2:1 Ratio Population, 66.67% (n = 102)
409	24	2	2:1 Ratio Population, 66.67% (n = 102)
413	24	2	2:1 Ratio Population, 66.67% (n = 102)
415	24	2	2:1 Ratio Population, 66.67% (n = 102)
416	24	2	2:1 Ratio Population, 66.67% (n = 102)
421	24	2	2:1 Ratio Population, 66.67% (n = 102)
423	24	2	2:1 Ratio Population, 66.67% (n = 102)
424	9	1	2:1 Ratio Population, 66.67% (n = 102)
431	24	2	2:1 Ratio Population, 66.67% (n = 102)
441	24	2	2:1 Ratio Population, 66.67% (n = 102)
442	11.6667	1	2:1 Ratio Population, 66.67% (n = 102)
461	1.66667	1	2:1 Ratio Population, 66.67% (n = 102)
479	24	2	2:1 Ratio Population, 66.67% (n = 102)
489	24	2	2:1 Ratio Population, 66.67% (n = 102)
492	19	1	2:1 Ratio Population, 66.67% (n = 102)
493	8	1	2:1 Ratio Population, 66.67% (n = 102)
496	8.33333	1	2:1 Ratio Population, 66.67% (n = 102)
501	10	1	2:1 Ratio Population, 66.67% (n = 102)
504	24	2	2:1 Ratio Population, 66.67% (n = 102)
507	24	2	2:1 Ratio Population, 66.67% (n = 102)
545	11.3333	1	2:1 Ratio Population, 66.67% (n = 102)
552	10	1	2:1 Ratio Population, 66.67% (n = 102)
564	24	2	2:1 Ratio Population, 66.67% (n = 102)
568	5.66667	1	2:1 Ratio Population, 66.67% (n = 102)
569	18	1	2:1 Ratio Population, 66.67% (n = 102)
573	3.33333	1	2:1 Ratio Population, 66.67% (n = 102)
577	24	2	2:1 Ratio Population, 66.67% (n = 102)
580	10.6667	1	2:1 Ratio Population, 66.67% (n = 102)
583	10.3333	1	2:1 Ratio Population, 66.67% (n = 102)
585	23.6667	1	2:1 Ratio Population, 66.67% (n = 102)
594	24	2	2:1 Ratio Population, 66.67% (n = 102)
595	24	2	2:1 Ratio Population, 66.67% (n = 102)
612	24	2	2:1 Ratio Population, 66.67% (n = 102)
618	24	2	2:1 Ratio Population, 66.67% (n = 102)
622	24	2	2:1 Ratio Population, 66.67% (n = 102)
647	9.66667	1	2:1 Ratio Population, 66.67% (n = 102)
656	18.6667	1	2:1 Ratio Population, 66.67% (n = 102)
661	15.3333	1	2:1 Ratio Population, 66.67% (n = 102)
662	3.33333	1	2:1 Ratio Population, 66.67% (n = 102)
670	17.3333	1	2:1 Ratio Population, 66.67% (n = 102)
678	24	2	2:1 Ratio Population, 66.67% (n = 102)
680	10	1	2:1 Ratio Population, 66.67% (n = 102)
691	24	2	2:1 Ratio Population, 66.67% (n = 102)
693	24	2	2:1 Ratio Population, 66.67% (n = 102)
225	5	1	3:1 Ratio Population, 70.00%(n = 20)
235	10.6667	1	3:1 Ratio Population, 70.00%(n = 20)
[truncated: 18 more rows]

## Sheet: Cell Line 3 - HN159M (Exp 1)
Cell Line 3 - HN159M (Exp 1)
[truncated: 602 more rows]

[truncated: 10 more sheets: Cell Line 3 - HN159M (Exp 2), Cell Line 4 - HN159P (Exp 1), Cell Line 4 - HN159P (Exp 2) , Cell Line 7 - HN160M (Exp 1), Cell Line 7 - HN160M (Exp 2), Cell line 6 - HN160P (Exp 1), Cell Line 6 - HN160P (Exp 2), Cell Line 9 - HN148M (Exp 2), Cell Line 8 - HN148P (Exp 2), Cell Line 8 - HN148P (Exp 1)]
