# Supplementary material for: An AI‐assisted integrated, scalable, single‐cell phenomic‐transcriptomic platform to elucidate intratumor heterogeneity against immune response
Source: Bioeng Transl Med. 2024 Jan 2;9(2):e10628. doi: 10.1002/btm2.10628 (PMC10905538; doi:10.1002/btm2.10628)
Supplement: Supplementary file 4 — TABLE S4. Expanded NK‐92 receptor‐ligand pair spreadsheet related to Table 2. This data set is the expanded version of Table 2 in the main text. The comprehensive list of NK‐92 receptors and corresponding ligands provides evidence for why key ligands present in the HNSCC single cell libraries were either considered or not considered when drawing conclusions regarding the behavior of non‐responsive or responsive cell lines. [file BTM2-9-e10628-s001.xlsx]

## Sheet: Sheet2
NK Receptor / Gene Name / Alias	class / type	Activating / Inhibiting /Both	Known Ligands	Receptor Found in NK-92 (CD56brightCD16neg)?*	Ligand[s] Found in HNSCC Dataset		Reference[s]
ILT2 / LIR-1 / CD85J /LILRB1 / MIR-7 / PIRB	Leukocyte Immunoglobulin-like Receptor (LILRs)	Inhibiting	MHC-1 (all)	Yes	Yes	HLA-A, HLA-B, HLA-C	Del Zotto et al. (2017) , Wu et al. (2020), Maki et al (2001), Grote et al. (2020)
ILT4 / LIR-2 / CD85d / LILRB2	Leukocyte Immunoglobulin-like Receptor (LILRs)	Inhibiting	MHC-1	No	Yes	HLA-A, HLA-B, HLA-C	Wu et al. (2020)
KLRD1 / CD94	Killer Cell Lectin-like Receptor (KLRs)	Inhibiting	MHC-1 / HLA-E	Yes	Yes	HLA-E	Del Zotto (2020), Michel (2016)
NKG2A / CD159a / KLRC1	Killer Cell Lectin-like Receptor (KLRs)	Inhibiting	MHC-1 / HLA-E	Yes	Yes	HLA-E	Del Zotto et al. (2017) , Wu et al. (2020), Maki et al (2001)
NKG2B / CD159a / KLRC1	Killer Cell Lectin-like Receptor (KLRs)	Inhibiting	MHC-1 / HLA-E	Yes	Yes	HLA-E	Del Zotto et al. (2017) , Wu et al. (2020), Maki et al (2001)
NKG2C / CD159c / KLRC2	Killer Cell Lectin-like Receptor (KLRs)	Activating	MHC-1 / HLA-E	No	Yes	HLA-E	Del Zotto et al. (2017) , Wu et al. (2020), Maki et al (2001)
NKG2D / CD314 / KLR / KLRK1	Killer Cell Lectin-like Receptor (KLRs)	Activating	MICA, MICB, ULBPs	Yes	Yes	MICA, MICB, ULBP1/2/3	Del Zotto et al. (2017) , Wu et al. (2020), Maki et al (2001)
NKG2E / KLRC3	Killer Cell Lectin-like Receptor (KLRs)	Activating	MHC-1 / HLA-E	Yes	Yes	HLA-A, HLA-B, HLA-C	Wu et al. (2020), Maki et al (2001)
KLRB1 / CLEC5B / CD161 / NKRP1A	Killer Cell Lectin-like Receptor (KLRs)	Inhibiting	MHC-1, LLT1 (CLEC2D)	No	Yes	CLEC2D	Wu et al. (2020), Mathew et al. (2015), Sun et al. (2019)
LLT1 / CLEC2D		Inhibiting	KLRB1 / CLEC5B / CD161 / NKRP1A	Yes	No	-	Bambard et al. (2010)
KLRG1 / CLEC15A / 2F1 / MAFA		Inhibiting	E-, N-, R-cadherins (CDH1, CDH2, CDH4)	Yes	Yes	CDH1, CDH2, CDH4,	Wu et al. (2020), Novus Biologicals KLRG1 Antibody (697213)
CD160 / NK1 / NK28 / BY55		Activating	MCH-1	No	Yes	HLA-A, HLA-B, HLA-C	Lopez-Soto et al. (2017)
KIR2DL1 / CD158a / NKAT	Killer Ig-like Recepors (KIRs)	Inhibiting	MHC-1 / HLA-C2 / HLA-B	No	Yes	HLA-A, HLA-B, HLA-C	Del Zotto et al. (2017) , Wu et al. (2020)
KIR2DL2 / CD158b1 / NKAT-6	Killer Ig-like Recepors (KIRs)	Inhibiting	MHC-1 / HLA-A / HLA-C1 few HLA-C2	Yes	Yes	HLA-A, HLA-B, HLA-C	Liu et al. (2021), Grote et al. (2020)
KIR2DL3/ CD158b2 / NKAT2	Killer Ig-like Recepors (KIRs)	Inhibiting	MHC-1 / HLA-C1 few HLA-C2	Yes	Yes	HLA-A, HLA-B, HLA-C	Del Zotto et al. (2017) , Wu et al. (2020), Grote et al. (2020)
KIR2DL4 / CD158d / G9P	Killer Ig-like Recepors (KIRs)	Both	MHC-1 / HLA-G	Yes	Yes	HLA-G	Del Zotto et al. (2017) , Wu et al. (2020)
KIR2DL5 / CD158f	Killer Ig-like Recepors (KIRs)	Activating	MCH-1	No	Yes	HLA-A, HLA-B, HLA-C	Del Zotto et al. (2020)
KIR2DS1 / CD158h	Killer Ig-like Recepors (KIRs)	Activating	MHC-1 / HLA-C2	No	Yes	HLA-A, HLA-B, HLA-C	Del Zotto et al. (2017) , Wu et al. (2020), Del Zotto et al. (2020)
KIR2DS2 / CD158j	Killer Ig-like Recepors (KIRs)	Activating	MHC-1	No	Yes	HLA-A, HLA-B, HLA-C	Del Zotto et al. (2020)
KIR2DS3 / CD158j	Killer Ig-like Recepors (KIRs)	Activating	MHC-1	No	Yes	HLA-A, HLA-B, HLA-C	Del Zotto et al. (2017) , Wu et al. (2020)
KIR2DS4 / CD158i	Killer Ig-like Recepors (KIRs)	Activating	HLA-A*11 and some HLA-C	No	Yes	HLA-A	Del Zotto et al. (2020)
KIR2DS5 / CD158g	Killer Ig-like Recepors (KIRs)	Activating	MHC-1	No	Yes	HLA-A, HLA-B, HLA-C	Del Zotto et al. (2020)
KIR3DL1 / CD158e1	Killer Ig-like Recepors (KIRs)	Inhibiting	MHC-1 / HLA-A-Bw4, HLA-B-Bw4	No	Yes	HLA-A, HLA-B, HLA-C	Del Zotto et al. (2017) , Wu et al. (2020)
KIR3DL2 / CD158k	Killer Ig-like Recepors (KIRs)	Inhibiting	HLA-A3, HLA-A11	No	Yes	HLA-A	Liu et al. (2021)
KIR3DS1 / CD158e2	Killer Ig-like Recepors (KIRs)	Activating	HLA-Bw4, HLA-F	No	Yes	HLA-B, HLA-F	Del Zotto et al. (2020)
KIR3DS5	Killer Ig-like Recepors (KIRs)	Activating	MHC-1	No	Yes	HLA-A, HLA-B, HLA-C	Del Zotto et al. (2017) , Wu et al. (2020)
PD-1 / PDCD-1 / CD279 / Ly101 / SLEB2		Inhibiting	PD-L1 (CD274), PD-L2 (CD273)	No	Yes	PD-L1, PDL2	Del Zotto et al. (2020) , Mensali et al (2019)
Siglec-3		Inhibiting	Sialic acid (SLC17A5)	Maybe	Yes	SLC17A5	Wu et al. (2020)
Siglec-7 / CD328 /		Inhibiting	Sialic acid (SLC17A5)	Maybe	Yes	SLC17A5	Del Zotto et al. (2017) , Wu et al. (2020)
Siglec-9		Inhibiting	Sialic acid (SLC17A5)	Maybe	Yes	SLC17A5	Wu et al. (2020)
IRP60 / CD300a /	Immunoglobin Superfamily Receptors	Inhibiting	Phosphatidylserine, Phosphatidylethanolomine	No	Yes	PTDSS1, PEBP1	Del Zotto et al. (2017) , Wu et al. (2020), Maki et al (2001)
TIGIT		Inhibiting	PVR (CD155)	Yes	Yes	PVR	Del Zotto et al. (2017) , Wu et al. (2020), Mensali
NKp46 / NCR1 / CD335 / LY94	Natural Cytotoxicity Receptors (NCRs)	Activating	HS GAGs, CFP (properdin), HA, PfEMP1	Yes	Yes	CFP, HSPG2	Del Zotto et al. (2017) , Wu et al. (2020)
NKp44 / NCR2 / CD336 / LY95	Natural Cytotoxicity Receptors (NCRs)	Activating	HS GAGs, MLL5 (KMT2E), PCNA, BAT3, PDGF-DD, Nidogen-1	No	Yes	KMT2E, PCNA, BAG6, NID1	Del Zotto et al. (2017) , Wu et al. (2020)
NKp30 / NCR3 / CD337 / LY117	Natural Cytotoxicity Receptors (NCRs)	Activating	HS GAGs, B7-H6 (NCR3LG1), Galectin-3, BAG6/BAT3, pp65	Yes	Yes	BAG6, NCR3LG1, LGALS3	Del Zotto et al. (2017) , Wu et al. (2020), Liu et al (2021)
NKp80 / KLRF1	Natural Cytotoxicity Receptors (NCRs) (co-receptor)	Activating	MHC-1, AICL(CLEC2B)	No	Yes	CLEC2B	Del Zotto et al. (2017) , Wu et al. (2020), Del Zotto et al. (2020)
NKp65	Natural Cytotoxicity Receptors (NCRs)	Activating	keratinocyte-associated C-type lectin (CLEC2A)	Maybe	No	-	Wu et al. (2020)
DNAM1 / CD226	co-receptor	Activating	Nectin-2 (CD112), PVR (CD155)	Maybe	Yes	PVR	Del Zotto et al. (2017) , Wu et al. (2020)
2B4 / CD244 / SLAMF4 / NAIL / NKR2B4	co-receptor / Immunoglobin Superfamily Receptors	Activating	CD48	Yes	No	-	Del Zotto et al. (2017) , Wu et al. (2020), Maki et al (2001)
LFA-1 (αLβ2 integrin) / CD11a	adhesion	Activating	ICAM-1, ICAM-2, ICAM-3	Yes	Yes	ICAM-1, ICAM-2, ICAM-3	Wu et al. (2020)
LFA-2 / CD2 / SRBC	adhesion	Activating	CD58, CD59, CD15	Yes	Yes	CD58	Del Zotto et al. (2017) , Wu et al. (2020), Maki et al (2001)
MAC-1 / CD11b/ CD18)	adhesion	Activating	iC3b, C4b, ICAM-1, fibrinogen	No	Yes	ICAM-1	Maki et al (2001)
SLEB6 / CD11c (p150/95 α chain) / C4	adhesion	Activating	iC3b, fibrinogen, ICAM-1	Yes (small amounts)	???	???	Maki et al (2001)
α4 integrin / CD49d / (VLA-4 α chain)	adhesion	Activating	Vascular cell adhesion molecule 1 (VCAM-1)	Yes	Yes	VCAM-1	Wu et al. (2020)
ICAM1 / CD54 / BB2	adhesion	Activating	LFA-1, MAC-1	Yes	Yes	ITGAM, ITGAL	Maki et al (2001)
LAIR1 / CD305	adhesion	Inhibiting	Ep-CAM / Collagen type XVII	Maybe	Yes	EPCAM	Wu et al. (2020), Guzman et al. (2020)
CD96 / TACTILE		Activating	PVR (CD155), Nectin-2	Yes	Yes	PVR	Del Zotto et al. (2017) , Wu et al. (2020), Lopez-Soto et al. (2017), Del Zotto (2020)
SLAMF6 / NTB-A / CD352		Activating	SLAMF6 / NTB-A (CD352)	Maybe	No	-	Del Zotto et al. (2017)
SLAM F7 / CRACC / CS1 / CD319		Activating	SLAMF7 / CRACC / CS1 / CD319	Maybe	Yes	SLAMF7	Del Zotto et al. (2017)
CD16 / FcγR111 / FCGR3A		Activating	Fc-γ	No	No	-	Del Zotto et al. (2017) , Wu et al. (2020)
CD59 /MIC-IP	co-receptor	Activating	CD2	Maybe	No	-	Del Zotto et al. (2017)
CD73 / NT5E		Inhibiting	antibodies	Maybe	No	-	Wu et al. (2020)
LAG3 / CD223 / Ly66		Inhibiting	MHC-2	Maybe	Yes	HLA-D()	Wu et al. (2020)
CRTAM / CD355		Activating	CADM1	Maybe	Yes	CADM1	Lopez-Soto et al. (2017)
TNFRSF9 / CD137 / ILA		Activating	TNFSF9	Maybe	Yes	TNFSF9	Lopez-Soto et al. (2017)
PVRIG / CD112R		Inhibiting	PVR (CD155), Nectin2	Maybe	Yes	PVR	Lopez-Soto et al. (2017)
Cytotoxic Effector Molecules	Class/Type	Inhibiting/Activating	Death Receptor on Target Cell	Receptor Found in NK-92 (CD56brightCD16neg)?*	Receptor found in HNSCC Dataset? Which ones?		Reference[s]
FasL	Tumor Necrosis Factor (TNF) Superfamily	Apoptosis "death domain" activating	Fas	Yes	Yes	Fas	Maki et al (2001)
TRAIL	Tumor Necrosis Factor (TNF) Superfamily	Apoptosis "death domain" activating	DR4 (TNFRSF10A/TRAILR1/CD261), DR5 (TNFRSF10B, TRAILR2, KILLER, TRICK2A, CD262)	Yes	Yes	TNFRSF10A/B	Maki et al (2001)
TWEAK	Tumor Necrosis Factor (TNF) Superfamily	Apoptosis "death domain" activating	DR3 (TNFRSF25/LARD/TRAMP/TR3)	Yes	Yes	TNFRSF25	Maki et al (2001)
TNF-α	Tumor Necrosis Factor (TNF) Superfamily	Apoptosis "death domain" activating	TNFR1 (TNFRSF1A/CD120A), TNFR2 (TNFRSF1B/CD120b/P75)	Yes	Yes	TNFRSF1A/B	Maki et al (2001)
Cytolytic Granules in NK-92	Found in NK-92 Cells	Reference[s]
Perforin	Yes	Maki et al (2001)
Granzyme A	Yes	Maki et al (2001)
Granzyme B	Yes	Maki et al (2001)
Granzyme M	No?	Michel et al (2016)
Granzyme K	Yes	Maki et al (2001)
					*on immature PB CD56brightCD16dim NK-92 Cells
